# Supplementary material for: It’s all in our skin—Skin autofluorescence—A promising outcome predictor in cardiac surgery: A single centre cohort study
Source: PLoS One. 2020 Jun 29;15(6):e0234847. doi: 10.1371/journal.pone.0234847 (PMC7323943; doi:10.1371/journal.pone.0234847)
Supplement: S1 Table — (XLSX) [file pone.0234847.s001.xlsx]

## Sheet: clinical data set
age (years)	gender 0: female ; 1: male	weight (kg)	height (m)	BMI (kg/m²)	sAF (a.u.)	Euroscore_II	Creatinine (SI)	Crea (mg/dl)	CC (ml/min)	diabetes 1: oral medication ; 2: insulin	hypertension 1: known 2: with medication	COPD	PAD	CBVD	ECA	NYHA classification	CAD (number of diseased vessels)	LVEF (%)	STS score data STS-MR (%)	STS-MMR (%)	StrokeRisk	ProlVent	DSWInf	RF	ReOP	Operation data CABG 0: no; 1: yes	AVR 0: no; 1: yes	CABG and AVR 0: no; 1: yes	total surgical procedure time (min)	cardiopulmonary bypass time (min)	aortic cross-clamp time (min)	lowest temperature on CPB (°C)	number of coronary bypass grafts	Causes of postoperative OF prolonged ventilation 0: no; 1: yes	new atrial fibrillation 0: no; 1: yes	new pacemaker 0: no; 1: yes	postop. LCOS 0: no; 1: yes	postop. myocardial infarction 0: no; 1: yes	stroke (CT confirmed) 0: no; 1: yes	postoperative delirium	creatinine increase 0: no; 1: yes	dialysis 0: no; 1: yes	pneumonia 0: no; 1: yes	deep sternal wound infection 0: no; 1: yes	reoperation 0: no; 1: yes	hospitalization time (days)	organ failure points	in-hospital mortality
56	0	68	1.68	24.093	1.58	0.69	55	0.6215	108.501	0	2	0	0	0	0	2	2	80	0.396	5.78	0.42	3.85	0.14	0.48	2.56	1	0	0	143	55	30	36.8	2	0	0	0	0	0	0	0	0	0	0	0	0	9	0	0
72	0	65	1.67	23.3067	1.71	1.31	68	0.7684	67.9081	0	2	0	0	0	0	2	3	70	1.17	10	1.05	6.5	0.2	1.43	3.92	1	0	0	160	60	33	36.5	3	0	0	0	0	0	0	0	0	0	0	0	0	12	0	0
72	0	58	1.64	21.5645	1.83	1.18	74	0.8362	55.6818	0	2	0	0	0	0	0	3	72	1	8.2	1.1	5.27	0.13	1.2	3.69	1	0	0	170	82	53	36.5	3	0	0	0	0	0	0	0	0	0	0	0	0	12	0	0
72	0	76	1.67	27.2509	1.89	1.31	75	0.8475	71.9895	0	2	0	0	0	0	2	3	60	1.1	9.98	1.1	6.43	0.25	1.75	3.69	1	0	0	220	104	70	36.5	3	0	0	0	0	0	0	0	0	0	0	0	0	14	0	0
71	0	55	1.61	21.2183	1.92	1.53	60	0.678	66.0798	0	2	0	0	0	0	3	3	60	1.33	11.87	1.08	8.01	0.16	1.17	4.36	1	0	0	200	93	48	35.4	3	0	0	0	0	0	0	0	0	0	0	0	0	11	0	0
49	0	72	1.6	28.125	2.03	0.69	55	0.6215	124.457	0	2	0	0	0	0	2	1	60	0.29	4.8	0.22	3.15	0.1	0.34	2.25	1	0	0	137	59	26	36.5	2	0	0	0	0	0	0	0	0	0	0	0	0	10	0	0
70	0	68	1.6	26.5625	2.11	1.24	69	0.7797	72.0719	0	2	0	0	0	0	2	4	70	1.37	13.13	0.99	8.52	0.19	1.31	4.64	1	0	0	165	80	51	36.5	3	0	0	0	0	0	0	0	0	0	0	0	0	10	0	0
66	0	105	1.78	33.1398	2.21	0.99	80	0.904	101.47	0	2	0	0	0	0	3	3	67	0.96	10.53	0.75	6.84	0.51	2.28	3.23	1	0	0	165	76	39	36.5	3	0	0	0	0	0	0	0	0	0	0	0	0	13	0	0
56	0	91	1.63	34.2504	2.3	0.83	58	0.6554	137.689	1	2	0	0	0	0	3	3	60	0.45	7.32	0.61	4.86	0.32	0.93	2.51	1	0	0	151	44	22	36	2	0	0	0	0	0	0	0	0	0	0	0	0	8	0	0
65	0	74	1.6	28.9062	2.37	1.07	92	1.0396	63.025	1	2	0	0	0	0	2	3	67	0.81	9.27	0.99	5.7	0.25	2.38	3.26	1	0	0	142	82	40	36.8	3	0	0	0	0	0	0	0	0	0	0	0	0	11	0	0
75	0	62	1.62	23.6244	2.43	2.95	87	0.9831	48.3943	1	2	0	0	0	0	3	3	70	1.6	12.25	1.38	7.51	0.25	3.15	4.36	1	0	0	180	75	44	36.8	3	0	0	0	0	0	0	0	0	0	0	0	0	11	0	0
59	0	50	1.54	21.0828	2.44	1.42	58	0.6554	72.9516	0	2	0	1	1	2	0	2	55	1.12	10.16	1.21	6.5	0.14	0.78	4.83	1	0	0	132	64	34	36.5	2	0	0	0	0	0	0	0	0	0	0	0	0	10	0	0
78	0	90	1.6	35.1562	2.61	2.34	46	0.5198	126.731	0	2	0	0	1	1	3	3	69	1.69	13.23	1.92	8.79	0.36	1.43	4.6	1	0	0	180	99	65	36.5	3	0	0	0	0	0	0	0	0	0	0	0	0	18	0	0
72	0	72	1.6	28.125	2.65	1.85	96	1.0848	53.2817	2	2	0	0	0	0	2	3	53	1.69	13.99	1.31	8.27	0.46	4.73	4.59	1	0	0	245	97	48	36.8	4	0	0	0	0	0	0	0	0	0	0	0	0	13	0	0
55	0	47	1.53	20.0777	2.67	0.83	43	0.4859	97.0636	0	1	0	0	0	0	3	3	53	0.77	8.28	0.61	5.76	0.1	0.5	3.8	1	0	0	180	82	42	36.5	3	0	0	0	0	0	0	0	0	0	0	0	0	13	0	0
76	0	50	1.57	20.2848	2.69	2.27	87	0.9831	38.4272	0	0	0	0	0	0	1	0	65	2.75	16.53	1.52	10.9	0.12	2.6	8.14	1	0	0	135	79	49	36.5	0	0	0	0	0	0	0	0	0	0	0	0	0	12	0	0
42	0	108	1.68	38.2653	2.88	1.34	61	0.6893	181.271	2	2	0	0	0	0	2	3	40	0.68	10.76	0.44	7.17	0.76	1.56	3.03	1	0	0	220	100	48	36	4	0	0	0	0	0	0	0	0	0	0	0	0	10	0	0
74	0	66	1.59	26.1066	2.91	3.89	113	1.2769	40.2733	0	2	0	0	0	0	3	3	45	2.1	15.53	1.46	9.45	0.23	4.79	5.22	1	0	0	130	48	29	36.8	2	0	0	0	0	0	0	0	0	0	0	0	0	13	0	0
77	0	77	1.68	27.2817	3.1	1.51	70	0.791	72.4004	0	2	0	0	0	0	2	2	72	1.26	10.01	0.87	6.27	0.25	1.6	3.85	1	0	0	260	149	97	36	3	0	0	0	0	0	0	0	0	0	0	0	0	14	0	0
66	0	61	1.63	22.9591	3.16	1.6	63	0.7119	74.8564	1	2	1	0	0	0	3	4	67	1.08	11.44	1.04	8.36	0.36	1.47	3.9	1	0	0	156	70	43	36.8	2	0	0	0	0	0	0	0	0	0	0	0	0	15	0	0
65	0	89	1.58	35.6513	3.41	4.19	106	1.1978	65.789	2	2	0	0	1	1	3	3	49	1.35	14.99	1.8	8.72	0.59	5.56	4.39	1	0	0	180	60	34	36.5	3	0	0	0	0	0	0	0	0	0	0	0	0	14	0	0
80	0	57	1.51	24.9989	3.67	1.83	55	0.6215	64.9638	1	2	0	0	0	0	0	3	80	2.81	14.74	1.69	9.92	0.26	2.27	5.54	1	0	0	145	60	28	36.8	2	0	0	0	0	0	0	0	0	0	0	0	0	11	0	0
73	0	77	1.69	26.9598	3.72	1.62	67	0.7571	80.4449	0	2	2	0	0	0	2	3	68	1.4	12.26	1.03	8.8	0.42	1.79	4.13	1	0	0	163	79	40	36.8	3	0	0	0	0	0	0	0	0	0	0	0	0	14	0	0
82	0	85	1.6	33.2031	3.94	3.99	86	0.9718	59.8903	2	2	0	0	0	0	3	3	40	3.17	19.08	1.84	11.71	0.73	6.44	5.77	1	0	0	135	43	22	36	2	0	0	0	0	0	0	0	0	0	0	0	0	11	0	0
51	1	102	1.75	33.3061	1.49	0.91	98	1.1074	113.855	0	2	0	0	0	0	3	3	45	0.33	6.74	0.32	3.91	0.17	1.32	2.72	1	0	0	131	62	30	36.8	3	0	0	0	0	0	0	0	0	0	0	0	0	11	0	0
69	1	71	1.72	23.9995	1.76	1.08	67	0.7571	92.4764	0	2	0	0	0	0	3	3	65	0.76	7.61	0.7	4.64	0.19	1.1	3.78	1	0	0	155	48	25	36.8	2	0	0	0	0	0	0	0	0	0	0	0	0	11	0	0
55	1	105	1.86	30.3503	1.76	0.55	101	1.1413	108.612	1	2	0	0	0	0	2	2	60	0.33	6.85	0.31	3.77	0.28	1.88	2.59	1	0	0	148	70	37	36	3	0	0	0	0	0	0	0	0	0	0	0	0	12	0	0
58	1	103	1.8	31.7901	1.79	0.67	81	0.9153	128.161	1	2	0	0	0	0	3	3	53	0.34	6.47	0.47	3.72	0.29	1.36	2.62	1	0	0	195	105	60	36.8	4	0	0	0	0	0	0	0	0	0	0	0	0	10	0	0
46	1	135	1.73	45.1068	1.8	0.67	100	1.13	155.973	0	2	0	0	0	0	3	3	65	0.39	8.09	0.25	4.97	0.24	1.92	2.79	1	0	0	233	104	62	36.8	4	0	0	0	0	0	0	0	0	0	0	0	0	11	0	0
58	1	95	1.75	31.0204	1.82	0.67	68	0.7684	140.805	1	2	0	0	0	0	3	3	60	0.32	5.96	0.49	3.44	0.27	0.91	2.61	1	0	0	164	79	39	36	3	0	0	0	0	0	0	0	0	0	0	0	0	10	0	0
75	1	73	1.66	26.4915	1.83	1.38	80	0.904	72.9013	0	2	0	0	0	0	3	3	72	1.04	9.38	0.86	5.3	0.2	1.7	4.43	1	0	0	171	86	45	36.8	4	0	0	0	0	0	0	0	0	0	0	0	0	12	0	0
69	1	100	1.69	35.0128	2.01	0.86	89	1.0057	98.0522	0	2	0	0	0	0	3	3	61	0.61	7.65	0.64	4.3	0.22	1.68	3.4	1	0	0	160	53	24	36.8	3	0	0	0	0	0	0	0	0	0	0	0	0	10	0	0
77	1	80	1.68	28.3447	2.01	0.9	55	0.6215	112.631	0	2	0	0	0	0	2	2	60	0.86	8.01	0.65	4.53	0.21	0.87	4.07	1	0	0	167	103	58	36.8	4	0	0	0	0	0	0	0	0	0	0	0	0	11	0	0
68	1	85	1.76	27.4406	2.1	0.84	84	0.9492	89.5491	0	2	0	0	0	0	3	2	60	0.49	6.26	0.47	3.43	0.18	1.11	3.15	1	0	0	195	108	60	36.8	4	0	0	0	0	0	0	0	0	0	0	0	0	11	0	0
75	1	78	1.69	27.31	2.13	2.82	108	1.2204	57.6997	0	2	0	0	0	0	3	3	30	2.61	17.56	1.61	11.26	0.29	5.39	5.8	1	0	0	186	81	58	36.8	3	0	0	0	0	0	0	0	0	0	0	0	0	16	0	0
68	1	74	1.68	26.2188	2.14	0.7	73	0.8249	89.7078	0	2	0	0	0	0	2	3	74	0.64	7.45	0.68	4.28	0.18	1.08	3.69	1	0	0	210	93	49	36.8	3	0	0	0	0	0	0	0	0	0	0	0	0	11	0	0
71	1	77	1.73	25.7276	2.18	1.4	115	1.2995	56.7847	1	2	0	0	0	0	2	2	50	0.87	10.21	0.76	5.1	0.28	3.64	4.09	1	0	0	105	0	0	36	1	0	0	0	0	0	0	0	0	0	0	0	0	15	0	0
57	1	81	1.66	29.3947	2.22	0.95	87	0.9831	94.9802	2	2	0	0	0	0	3	3	60	0.45	7.3	0.52	3.93	0.31	1.67	3.22	1	0	0	128	52	27	36	2	0	0	0	0	0	0	0	0	0	0	0	0	10	0	0
66	1	66	1.71	22.571	2.25	0.89	83	0.9379	72.3247	1	2	0	0	0	0	2	3	70	0.64	7.96	0.76	4.43	0.22	1.66	3.64	1	0	0	192	99	51	36.8	4	0	0	0	0	0	0	0	0	0	0	0	0	11	0	0
48	1	99	1.72	33.464	2.3	1.71	38	0.4294	294.597	0	2	2	0	0	0	4	3	47	0.35	7.41	0.27	5.16	0.29	0.4	2.95	1	0	0	160	104	49	36.8	4	0	0	0	0	0	0	0	0	0	0	0	0	12	0	0
65	1	90	1.71	30.7787	2.3	0.64	92	1.0396	90.1789	1	2	0	0	0	0	2	3	60	0.51	7.41	0.68	4.02	0.27	1.9	3.14	1	0	0	223	91	51	36	4	0	0	0	0	0	0	0	0	0	0	0	0	11	0	0
61	1	80	1.8	24.6914	2.31	0.57	67	0.7571	115.939	0	1	0	0	0	0	2	3	70	0.36	5.7	0.51	3.35	0.19	0.68	2.86	1	0	0	202	108	63	36.8	4	0	0	0	0	0	0	0	0	0	0	0	0	14	0	0
66	1	76	1.61	29.3199	2.31	2.22	69	0.7797	100.181	0	2	0	0	0	0	0	3	62	2.12	12.39	0.83	8.86	0.18	1.86	4.99	1	0	0	215	120	62	36	3	0	0	0	0	0	0	0	0	0	0	0	0	11	0	0
64	1	97	1.73	32.41	2.32	0.75	89	1.0057	101.809	0	2	0	0	0	0	3	3	65	0.45	6.61	0.54	3.75	0.21	1.36	3.02	1	0	0	172	85	47	36	2	0	0	0	0	0	0	0	0	0	0	0	0	14	0	0
57	1	110	1.77	35.1112	2.33	0.67	83	0.9379	135.202	0	2	0	0	0	0	3	3	70	0.34	6.17	0.38	3.68	0.22	1.11	2.65	1	0	0	109	75	42	36	3	0	0	0	0	0	0	0	0	0	0	0	0	12	0	0
73	1	83	1.73	27.7323	2.33	1.85	103	1.1639	66.3597	2	2	0	0	0	0	3	3	62	1.22	12.55	0.99	6.44	0.52	4.73	4.75	1	0	0	150	67	39	36.8	3	0	0	0	0	0	0	0	0	0	0	0	0	11	0	0
65	1	70	1.77	22.3435	2.34	2	103	1.1639	62.6486	0	2	0	1	0	1	2	3	32	1.22	12.61	1.13	7.11	0.3	2.63	5.43	1	0	0	210	105	37	36.8	3	0	0	0	0	0	0	0	0	0	0	0	0	12	0	0
61	1	82	1.72	27.7177	2.41	0.69	82	0.9266	97.0993	0	2	0	0	0	0	3	3	65	0.38	5.86	0.52	3.35	0.17	0.95	2.92	1	0	0	185	59	29	36.8	2	0	0	0	0	0	0	0	0	0	0	0	0	10	0	0
55	1	73	1.68	25.8645	2.42	1.55	51	0.5763	149.541	0	1	1	1	1	2	2	4	45	0.7	10.5	0.91	7.18	0.32	0.68	4.59	1	0	0	177	90	56	36.5	2	0	0	0	0	0	0	0	0	0	0	0	0	12	0	0
66	1	85	1.58	34.049	2.42	0.79	86	0.9718	89.8962	0	2	0	0	0	0	3	3	60	0.57	7.04	0.63	3.97	0.17	1.28	3.46	1	0	0	195	106	56	36	5	0	0	0	0	0	0	0	0	0	0	0	0	14	0	0
68	1	73	1.66	26.4915	2.44	0.7	74	0.8362	87.2997	0	2	0	0	0	0	2	3	75	0.67	7.58	0.69	4.36	0.18	1.12	3.76	1	0	0	168	76	42	36.8	3	0	0	0	0	0	0	0	0	0	0	0	0	10	0	0
53	1	67	1.65	24.6097	2.46	1.74	96	1.0848	74.6297	0	2	0	1	0	1	2	3	36	0.74	9.92	0.62	5.79	0.18	1.56	4.51	1	0	0	180	68	32	35.8	3	0	0	0	0	0	0	0	0	0	0	0	0	10	0	0
67	1	95	1.63	35.756	2.53	0.68	66	0.7458	129.149	0	2	0	0	0	0	2	2	55	0.44	5.92	0.45	3.35	0.18	0.72	3.08	1	0	0	278	125	56	36.8	3	0	0	0	0	0	0	0	0	0	0	0	0	13	0	0
69	1	86	1.71	29.4108	2.58	1.65	94	1.0622	79.8395	2	2	0	0	0	0	3	3	58	0.86	10.13	0.82	5.3	0.46	3.17	4.08	1	0	0	178	72	40	36.8	2	0	0	0	0	0	0	0	0	0	0	0	0	21	0	0
58	1	110	1.88	31.1227	2.61	0.67	69	0.7797	160.674	0	0	0	0	0	0	3	3	53	0.37	6.76	0.38	4.24	0.28	0.99	2.77	1	0	0	168	71	41	36.8	3	0	0	0	0	0	0	0	0	0	0	0	0	13	0	0
64	1	100	1.76	32.2831	2.67	0.75	83	0.9379	112.545	1	2	0	0	0	0	3	3	60	0.45	7.12	0.61	4	0.31	1.63	2.93	1	0	0	154	65	35	36.8	3	0	0	0	0	0	0	0	0	0	0	0	0	11	0	0
58	1	86	1.8	26.5432	2.68	1.14	87	0.9831	99.6282	0	2	1	1	1	2	2	3	80	0.65	9.7	0.93	5.98	0.36	1.53	4.08	1	0	0	270	73	42	36.8	3	0	0	0	0	0	0	0	0	0	0	0	0	12	0	0
70	1	77	1.65	28.2828	2.7	2.91	302	3.4126	21.9367	0	2	0	0	1	1	2	3	59	3.04	28.44	2.1	14.48	0.43	12.69	8.35	1	0	0	160	73	38	36.8	3	0	0	0	0	0	0	0	0	0	0	0	0	10	0	0
62	1	78	1.74	25.763	2.73	1.28	68	0.7684	109.969	2	2	0	1	1	2	0	3	65	0.84	10.75	1.39	5.81	0.54	1.76	4.69	1	0	0	196	106	81	36	2	0	0	0	0	0	0	0	0	0	0	0	0	10	0	0
60	1	64	1.6	25	2.75	1.87	71	0.8023	88.6341	0	2	2	0	1	1	3	3	50	0.72	9.46	0.93	6.18	0.23	1.04	4.4	1	0	0	302	187	75	36	3	0	0	0	0	0	0	0	0	0	0	0	0	15	0	0
68	1	92	1.71	31.4627	2.78	0.94	103	1.1639	79.0446	0	2	0	0	0	0	2	3	70	0.67	8.57	0.7	4.67	0.23	2.22	3.64	1	0	0	162	83	43	36.8	3	0	0	0	0	0	0	0	0	0	0	0	0	14	0	0
72	1	81	1.64	30.116	2.78	2.45	116	1.3108	58.3613	2	2	0	0	0	0	3	3	50	1.44	14.48	1.11	7.29	0.52	6.4	5.28	1	0	0	200	79	43	36.8	3	0	0	0	0	0	0	0	0	0	0	0	0	15	0	0
72	1	55	1.68	19.487	2.78	1.05	85	0.9605	54.0806	0	2	0	0	0	0	2	3	75	1.23	10.39	0.85	6.05	0.16	1.98	4.99	1	0	0	153	75	45	36	3	0	0	0	0	0	0	0	0	0	0	0	0	11	0	0
75	1	80	1.7	27.6817	2.8	1.78	130	1.469	49.1642	1	2	0	0	0	0	0	3	60	1.53	15.36	1.3	7.71	0.39	7.73	5.24	1	0	0	155	77	37	36	3	0	0	0	0	0	0	0	0	0	0	0	0	10	0	0
71	1	86	1.76	27.7634	2.84	1.02	104	1.1752	70.1299	1	2	0	0	0	0	2	3	78	0.84	10.2	0.9	5.36	0.33	3.43	3.9	1	0	0	195	93	49	36	4	0	0	0	0	0	0	0	0	0	0	0	0	15	0	0
61	1	85	1.75	27.7551	2.85	2.28	101	1.1413	81.7172	2	2	0	1	1	2	0	3	49	0.92	12.38	1.45	6.36	0.59	3.68	4.84	1	0	0	300	120	52	36.8	3	0	0	0	0	0	0	0	0	0	0	0	0	11	0	0
54	1	106	1.85	30.9715	2.9	1.61	104	1.1752	107.736	2	2	0	1	0	1	3	3	60	0.71	11.83	0.55	6.43	0.69	4.05	3.96	1	0	0	235	0	0	36.8	4	0	0	0	0	0	0	0	0	0	0	0	0	12	0	0
51	1	99	1.8	30.5556	2.92	0.85	81	0.9153	133.699	0	2	0	0	1	1	0	2	60	0.26	5.62	0.33	3.21	0.14	0.77	2.54	1	0	0	155	68	20	36.8	1	0	0	0	0	0	0	0	0	0	0	0	0	13	0	0
72	1	60	1.71	20.5191	2.92	2.43	68	0.7684	73.7463	0	2	0	1	0	1	2	3	49	1.46	11.53	1.09	6.73	0.25	1.55	5.66	1	0	0	145	70	37	36.8	3	0	0	0	0	0	0	0	0	0	0	0	0	13	0	0
73	1	70	1.7	24.2215	2.93	1.3	76	0.8588	75.8487	0	2	0	0	0	0	3	2	70	0.78	7.67	0.6	4.24	0.17	1.18	3.96	1	0	0	197	76	49	36.8	3	0	0	0	0	0	0	0	0	0	0	0	0	9	0	0
59	1	80	1.74	26.4236	2.93	0.98	65	0.7345	122.532	2	2	0	0	0	0	2	3	68	0.49	7.06	0.56	4.13	0.39	1.2	3.19	1	0	0	243	134	71	36	5	0	0	0	0	0	0	0	0	0	0	0	0	11	0	0
70	1	72	1.74	23.7812	2.98	0.99	91	1.0283	68.0735	0	2	0	0	0	0	2	3	60	0.75	8.21	0.73	4.56	0.18	1.74	3.87	1	0	0	169	55	26	36.8	3	0	0	0	0	0	0	0	0	0	0	0	0	12	0	0
76	1	74	1.62	28.1969	2.99	4.11	128	1.4464	45.4769	0	2	0	1	1	2	3	3	60	2.9	21.04	2.58	10.94	0.35	8.17	7.97	1	0	0	178	89	47	36.8	4	0	0	0	0	0	0	0	0	0	0	0	0	13	0	0
71	1	63	1.68	22.3214	3	1.56	59	0.6667	90.558	0	2	0	0	1	1	0	3	76	1.03	10.08	1.28	5.94	0.19	1.09	4.88	1	0	0	139	87	41	36.8	2	0	0	0	0	0	0	0	0	0	0	0	0	30	0	0
68	1	75	1.73	25.0593	3.01	0.84	69	0.7797	96.1908	0	2	0	0	0	0	3	3	78	0.6	7.22	0.66	4.17	0.19	0.97	3.56	1	0	0	194	88	50	36	4	0	0	0	0	0	0	0	0	0	0	0	0	12	0	0
57	1	94	1.76	30.3461	3.02	0.83	89	1.0057	107.747	0	2	0	0	0	0	3	3	57	0.36	5.73	0.403	3.45	0.17	1.19	2.65	1	0	0	166	87	58	36	3	0	0	0	0	0	0	0	0	0	0	0	0	9	0	0
73	1	75	1.69	26.2596	3.09	1.62	112	1.2656	55.1451	1	2	0	0	0	0	3	3	72	1.31	12.25	1.1	6.65	0.31	5.02	4.66	1	0	0	158	80	49	36.8	4	0	0	0	0	0	0	0	0	0	0	0	0	12	0	0
69	1	77	1.73	25.7276	3.24	1.18	73	0.8249	92.0482	0	2	0	0	0	0	3	3	45	0.69	7.95	0.72	4.6	0.21	1.14	3.79	1	0	0	183	92	57	36	3	0	0	0	0	0	0	0	0	0	0	0	0	14	0	0
71	1	89	1.83	26.5759	3.28	0.76	80	0.904	94.3492	0	2	0	0	0	0	2	3	65	0.68	7.98	0.67	4.55	0.24	1.5	3.53	1	0	0	168	70	32	36.8	3	0	0	0	0	0	0	0	0	0	0	0	0	10	0	0
65	1	92	1.82	27.7744	3.31	0.86	117	1.3221	72.4857	0	2	0	0	0	0	2	2	60	0.56	8.28	0.5	4.31	0.24	2.49	3.42	1	0	0	104	40	19	36.8	2	0	0	0	0	0	0	0	0	0	0	0	0	12	0	0
53	1	93	1.75	30.3673	3.32	0.79	115	1.2995	86.4756	2	2	0	0	0	0	2	3	69	0.495	9.58	0.47	4.95	0.4	3.43	3.36	1	0	0	190	84	47	36	4	0	0	0	0	0	0	0	0	0	0	0	0	11	0	0
58	1	107	1.82	32.3029	3.37	0.55	98	1.1074	110.043	0	2	0	0	0	0	2	3	60	0.4	7.15	0.43	4.15	0.24	1.7	2.87	1	0	0	246	102	48	36.8	3	0	0	0	0	0	0	0	0	0	0	0	0	10	0	0
65	1	87	1.71	29.7527	3.43	4.95	117	1.3221	68.5463	2	2	0	0	0	0	2	3	46	2.22	17.51	0.88	9.7	0.57	7.2	6.16	1	0	0	240	107	48	36.8	4	0	0	0	0	0	0	0	0	0	0	0	0	10	0	0
62	1	86	1.71	29.4108	3.43	3.87	124	1.4012	66.4906	2	2	0	1	1	2	3	3	45	1.54	19.39	1.88	10.48	0.74	7.84	5.98	1	0	0	195	67	37	36.8	3	0	0	0	0	0	0	0	0	0	0	0	0	12	0	0
70	1	79	1.67	28.3266	3.69	2.06	70	0.791	97.0993	0	2	1	1	0	1	2	3	46	1.27	11.99	0.98	7.6	0.43	1.54	5.28	1	0	0	173	99	60	36.8	3	0	0	0	0	0	0	0	0	0	0	0	0	9	0	0
71	1	72	1.8	22.2222	3.81	1.45	74	0.8362	82.5161	2	2	0	0	0	0	2	3	68	0.93	10.05	0.86	5.42	0.45	2.21	4.27	1	0	0	188	94	64	36.8	4	0	0	0	0	0	0	0	0	0	0	0	0	15	0	0
65	1	170	1.65	62.4426	3.85	0.87	148	1.6724	105.886	0	2	0	0	0	0	2	2	45	1.38	18.19	0.52	10.73	0.6	9.36	4.97	1	0	0	156	70	37	36	3	0	0	0	0	0	0	0	0	0	0	0	0	13	0	0
83	1	80	1.8	24.6914	3.98	3.02	87	0.9831	64.4221	0	2	0	0	1	1	2	3	60	1.85	12.84	1.67	7.34	0.25	3.37	5.35	1	0	0	183	82	26	36	2	0	0	0	0	0	0	0	0	0	0	0	0	11	0	0
61	1	87	1.78	27.4587	4.03	3.76	104	1.1752	81.2273	2	2	0	0	0	0	4	3	26	1.01	14.31	0.91	7.9	0.66	3.62	4.88	1	0	0	120	65	32	36.8	3	0	0	0	0	0	0	0	0	0	0	0	0	13	0	0
66	1	60	1.6	23.4375	3.78	2.06	81	0.9153	67.3732	1	2	0	0	1	1	2	3	36	1.24	12.83	1.59	7.54	0.24	2.27	5.46	1	0	0	175	92	52	36.8	4	0	0	0	0	0	0	0	0	0	0	0	0	14	0	0
44	1	88	1.68	31.1791	2.11	0.76	77	0.8701	134.85	0	2	0	0	0	0	2	3	50	0.22	4.26	0.26	2.5	0.1	0.46	2.16	1	0	0	165	100	70	36	4	0	0	0	0	0	0	0	0	0	0	0	0	14	0	0
44	1	84	1.71	28.7268	2.52	0.78	72	0.8136	137.66	0	2	0	0	0	0	3	2	62	0.18	3.54	0.2	1.98	0.08	0.34	2.03	1	0	0	180	68	45	36	2	0	0	0	0	0	0	0	0	0	0	0	0	11	0	0
46	1	85	1.76	27.4406	2.76	0.65	77	0.8701	127.54	0	2	0	0	0	0	2	3	55	0.21	4.13	0.27	2.35	0.1	0.48	2.13	1	0	0	145	91	47	36	4	0	0	0	0	0	0	0	0	0	0	0	0	11	0	0
49	1	84	1.78	26.5118	2.23	0.76	66	0.7458	142.353	1	2	0	0	0	0	2	3	45	0.23	4.88	0.34	2.86	0.15	0.53	2.19	1	0	0	165	93	53	36	3	0	0	0	0	0	0	0	0	0	0	0	0	24	0	0
50	1	95	1.9	26.3158	2.77	0.67	58	0.6554	181.187	0	2	0	0	0	0	3	3	65	0.21	4.44	0.25	2.68	0.13	0.4	2.08	1	0	0	210	70	38	36	3	0	0	0	0	0	0	0	0	0	0	0	0	13	0	0
50	1	98	1.71	33.5146	2.41	0.5	67	0.7571	161.802	0	0	0	0	0	0	2	3	50	0.2	3.72	0.21	2.2	0.11	0.33	2.08	1	0	0	185	87	51	36	3	0	0	0	0	0	0	0	0	0	0	0	0	11	0	0
52	1	101	1.72	34.1401	2.12	0.79	87	0.9831	125.567	0	2	1	0	0	0	0	3	44	0.25	4.97	0.32	2.92	0.12	0.71	2.27	1	0	0	234	128	77	36	3	0	0	0	0	0	0	0	0	0	0	0	0	11	0	0
53	1	73	1.82	22.0384	3.24	1.02	56	0.6328	139.394	0	0	0	1	0	1	0	3	60	0.4	5.62	0.35	3.62	0.23	0.36	3.1	1	0	0	140	70	36	36	3	0	0	0	0	0	0	0	0	0	0	0	0	14	0	0
54	1	107	1.83	31.9508	2.66	0.65	66	0.7458	171.367	1	0	0	0	0	0	2	2	57	0.22	4.02	0.21	2.31	0.2	0.48	2.04	1	0	0	195	56	24	36	2	0	0	0	0	0	0	0	0	0	0	0	0	17	0	0
55	1	121	1.88	34.2349	2.2	0.81	80	0.904	158.017	0	2	0	0	0	0	2	2	60	0.29	5.52	0.23	3.41	0.19	0.86	2.29	1	0	0	195	69	32	36	2	0	0	0	0	0	0	0	0	0	0	0	0	12	0	0
57	1	115	1.85	33.6012	1.87	0.76	62	0.7006	189.223	0	2	1	0	0	0	2	3	45	0.33	6.03	0.38	3.87	0.23	0.65	2.51	1	0	0	262	131	58	36	4	0	0	0	0	0	0	0	0	0	0	0	0	11	0	0
58	1	57	1.68	20.1956	3.02	9.46	84	0.9492	68.3909	0	0	0	0	1	1	4	4	25	1.04	10.26	0.9	7.34	0.2	1.07	4.95	1	0	0	150	84	46	36	3	0	0	0	0	0	0	0	0	0	0	0	0	13	0	0
58	1	140	1.87	40.0355	3.24	1.34	87	0.9831	162.185	2	2	0	1	0	1	2	2	45	0.59	8.68	0.47	4.74	0.59	2.15	3.39	1	0	0	190	73	36	36	3	0	0	0	0	0	0	0	0	0	0	0	0	13	0	0
59	1	105	1.79	32.7705	2.54	0.67	77	0.8701	135.76	0	2	0	0	0	0	3	3	70	0.29	4.86	0.43	2.8	0.17	0.72	2.34	1	0	0	185	87	51	36	3	0	0	0	0	0	0	0	0	0	0	0	0	9	0	0
60	1	65	1.7	22.4913	3.4	0.91	106	1.1978	60.2957	0	2	0	0	0	0	3	3	50	0.46	6.29	0.63	3.35	0.12	1.31	3.18	1	0	0	180	115	81	36	3	0	0	0	0	0	0	0	0	0	0	0	0	13	0	0
60	1	103	1.82	31.0953	2.69	5.65	99	1.1187	102.301	1	2	0	1	0	1	4	3	30	0.7	9.88	0.96	5.47	0.44	2.33	3.77	1	0	0	113	61	35	36	3	0	0	0	0	0	0	0	0	0	0	0	0	14	0	0
60	1	80	1.58	32.0461	2.7	0.55	94	1.0622	83.6838	1	2	0	0	0	0	2	3	60	0.37	5.74	0.65	3.12	0.16	1.19	2.74	1	0	0	180	101	56	36	3	0	0	0	0	0	0	0	0	0	0	0	0	26	0	0
60	1	102	1.75	33.3061	2.87	2.57	110	1.243	91.1773	0	2	0	0	0	0	2	3	45	0.65	0.19	0.91	5.51	0.2	2.36	2.84	1	0	0	131	60	34	36	3	0	0	0	0	0	0	0	0	0	0	0	0	19	0	0
61	1	80	1.78	25.2493	2.41	0.8	81	0.9153	95.9006	0	2	0	0	0	0	3	2	60	0.42	5.86	0.6	3.61	0.12	0.83	2.34	1	0	0	185	99	53	36	3	0	0	0	0	0	0	0	0	0	0	0	0	12	0	0
63	1	85	1.76	27.4406	2.76	2.13	91	1.0283	88.401	1	2	0	0	0	0	3	4	65	0.41	5.72	0.64	3.25	0.19	1.39	2.59	1	0	0	180	84	50	36	3	0	0	0	0	0	0	0	0	0	0	0	0	15	0	0
63	1	64	1.84	18.9036	2.66	0.83	103	1.1639	58.8061	0	2	0	0	0	0	2	3	38	0.58	7.56	0.75	4.22	0.15	1.42	3.5	1	0	0	210	64	28	36	3	0	0	0	0	0	0	0	0	0	0	0	0	13	0	0
63	1	96	1.84	28.3554	2.58	0.74	77	0.8701	117.994	1	2	0	0	0	0	1	3	45	0.38	6.2	0.62	3.56	0.26	1.09	2.62	1	0	0	155	146	88	36	4	0	0	0	0	0	0	0	0	0	0	0	0	12	0	0
64	1	82	1.68	29.0533	2.98	1.35	72	0.8136	106.386	2	2	1	0	1	1	3	3	71	0.56	7.55	1.13	3.93	0.31	1.26	3.49	1	0	0	180	93	52	36	4	0	0	0	0	0	0	0	0	0	0	0	0	14	0	0
65	1	110	1.7	38.0623	1.91	0.9	94	1.0622	107.874	0	2	0	0	0	0	3	3	63	0.43	6	0.56	3.29	0.18	1.29	2.75	1	0	0	150	43	20	36	2	0	0	0	0	0	0	0	0	0	0	0	0	12	0	0
65	1	85	1.83	25.3815	2.27	6.54	115	1.2995	68.1352	1	2	0	0	0	0	3	3	28	0.88	10.6	1.05	5.85	0.33	3.5	3.89	1	0	0	215	132	62	36	3	0	0	0	0	0	0	0	0	0	0	0	0	10	0	0
66	1	99	1.7	34.2561	2.85	1.85	88	0.9944	102.323	1	2	0	0	1	1	2	3	60	0.55	7.98	1.38	4.48	0.22	1.6	3.23	1	0	0	170	56	26	36	3	0	0	0	0	0	0	0	0	0	0	0	0	21	0	0
67	1	64	1.64	23.7954	2.15	2.08	76	0.8588	75.5576	0	2	0	1	0	1	3	3	70	1.08	9.69	0.92	5.95	0.26	1.23	4.79	1	0	0	255	136	98	36	3	0	0	0	0	0	0	0	0	0	0	0	0	12	0	0
68	1	100	1.8	30.8642	3.06	3.2	150	1.695	58.9971	1	2	0	0	1	1	4	3	54	1.13	14.91	2.01	7.47	0.37	6.75	4.58	1	0	0	180	45	25	36	3	0	0	0	0	0	0	0	0	0	0	0	0	15	0	0
68	1	93	1.8	28.7037	2.68	3.52	81	0.9153	101.606	1	2	0	0	0	0	3	4	60	0.47	6.33	0.7	3.39	0.24	1.34	2.8	1	0	0	90	67	33	36	3	0	0	0	0	0	0	0	0	0	0	0	0	8	0	0
68	1	78	1.68	27.6361	2.03	0.98	74	0.8362	93.2791	0	2	0	0	0	0	3	3	55	0.5	5.85	0.67	3.23	0.14	0.78	3.11	1	0	0	140	60	38	36	3	0	0	0	0	0	0	0	0	0	0	0	0	12	0	0
69	1	66	1.76	21.3068	2.79	2	63	0.7119	91.422	0	2	0	1	0	1	3	3	35	1.15	10.27	1.16	5.82	0.21	1.69	4.87	1	0	0	192	95	55	36	3	0	0	0	0	0	0	0	0	0	0	0	0	19	0	0
71	1	90	1.74	29.7265	2.75	0.91	81	0.9153	94.2314	0	2	0	0	0	0	3	3	59	0.56	6.31	0.68	3.43	0.17	1.1	3.1	1	0	0	210	80	39	36	3	0	0	0	0	0	0	0	0	0	0	0	0	16	0	0
71	1	79	1.8	24.3827	2.62	1.06	93	1.0509	72.0414	0	2	0	0	0	0	3	3	70	0.61	6.7	0.73	3.56	0.16	1.4	3.25	1	0	0	140	53	30	36	3	0	0	0	0	0	0	0	0	0	0	0	0	9	0	0
71	1	73	1.72	24.6755	3.18	0.76	111	1.2543	55.7748	0	2	0	0	0	0	2	2	80	0.71	7.45	0.65	3.71	0.14	1.85	3.64	1	0	0	200	79	35	36	3	0	0	0	0	0	0	0	0	0	0	0	0	11	0	0
71	1	90	1.7	31.1419	2.09	1.58	89	1.0057	85.7612	0	2	0	0	1	1	3	3	60	0.76	8.61	1.45	4.88	0.16	1.51	3.79	1	0	0	295	115	53	36	3	0	0	0	0	0	0	0	0	0	0	0	0	16	0	0
72	1	82	1.78	25.8806	2.85	0.78	84	0.9492	81.5892	0	2	0	0	0	0	2	4	51	0.61	6.73	0.72	3.74	0.16	1.19	3.22	1	0	0	210	109	63	36	3	0	0	0	0	0	0	0	0	0	0	0	0	10	0	0
74	1	80	1.7	27.6817	2.27	1.44	89	1.0057	72.9177	1	2	0	0	0	0		3	37	0.94	9.12	1.09	4.86	0.24	2.08	3.96	1	0	0	110	55	24	36	3	0	0	0	0	0	0	0	0	0	0	0	0	13	0	0
74	1	92	1.74	30.3871	3.04	1.16	71	0.8023	105.114	0	2	0	0	0	0	3	3	65	1.04	9.8	1.17	6.22	0.19	1.48	3.3	1	0	0	195	87	42	36	3	0	0	0	0	0	0	0	0	0	0	0	0	13	0	0
77	1	94	1.68	33.305	3.36	3.14	87	0.9831	83.6639	0	2	0	0	0	0	3	2	58	0.79	6.82	0.62	3.82	0.16	1.43	3.35	1	0	0	165	74	34	36	3	0	0	0	0	0	0	0	0	0	0	0	0	25	0	0
78	1	98	1.75	32	2.7	3.27	152	1.7176	49.1319	1	2	0	0	1	1	3	3	62	2.04	18.98	2.81	9.41	0.4	9.6	5.77	1	0	0	190	67	41	36	3	0	0	0	0	0	0	0	0	0	0	0	0	16	0	0
79	1	106	1.73	35.4172	2.89	2.66	134	1.5142	59.3089	0	2	0	0	0	0	3	3	70	1.57	14.51	1.16	7.47	0.32	6.56	4.85	1	0	0	270	140	97	36	4	0	0	0	0	0	0	0	0	0	0	0	0	14	0	0
81	1	83	1.75	27.102	2.97	8.01	525	5.9325	11.4646	2	2	0	1	1	2	2	3	45	13.26	40.35	6.63	28.44	1.23		11.42	1	0	0	105	59	26	36	3	0	0	0	0	0	0	0	0	0	0	0	0	10	0	0
80	0	80	1.55	33.3	2.19	2.04	72	0.8136	69.6493	0	1	0	0	0	0	2	3	65	2.05	12.48	1.32	8.38	0.26	2.46	4.56	1	0	0	124	66	25	36	3	0	0	0	0	0	0	0	0	0	0	0	0	12	0	0
72	0	58	1.61	22.4	2.06	2.17	96	1.0848	42.9214	0	2	0	0	1	1	2	3	65	1.77	13.62	1.92	8.37	0.17	3.03	5.08	1	0	0	175	86	46	36	3	0	0	0	0	0	0	0	0	0	0	0	0	14	0	0
72	0	88	1.58	35.3	2.73	2.36	101	1.1413	61.8982	2	2	0	0	0	0	3	3	45	1.83	16.24	1.39	9.94	0.65	6	4.68	1	0	0	130	81	49	36	3	0	0	0	0	0	0	0	0	0	0	0	0	15	0	0
62	0	61	1.55	25.4	2.57	1.91	40	0.452	124.272	0	2	0	1	1	2	3	3	45	1.25	11.97	1.84	8.36	0.22	0.77	4.95	1	0	0	171	89	56	36	3	0	0	0	0	0	0	0	0	0	0	0	0	12	0	0
47	0	100	1.69	35	1.83	1.25	64	0.7232	151.814	2	2	0	0	0	0	2	3	50	0.53	9.06	0.42	5.86	0.56	1.45	2.7	1	0	0	225	102	64	36	3	0	0	0	0	0	0	0	0	0	0	0	0	11	0	0
66	0	81	1.55	33.7	2.14	0.79	54	0.6102	115.966	1	2	0	0	0	0	3	3	65	0.76	8.71	0.98	5.71	0.3	1.09	3.2	1	0	0	125	42	24	36	2	0	0	0	0	0	0	0	0	0	0	0	0	11	0	0
70	0	60	1.58	24	1.46	1.69	58	0.6554	75.6535	0	2	0	1	0	1	2	2	65	1.42	10.5	1.01	6.69	0.2	1.05	4.72	1	0	0	155	44	26	36	2	0	0	0	0	0	0	0	0	0	0	0	0	11	0	0
73	0	64	1.64	23.8	2.69	3.36	106	1.1978	42.2627	1	0	1	0	0	0	3	3	50	2.03	16.61	1.46	10.88	0.45	5.44	4.98	1	0	0	140	90	53	36	3	0	0	0	0	0	0	0	0	0	0	0	0	15	0	0
69	0	68	1.58	27.2	2.86	1.13	59	0.6667	85.4916	1	2	0	0	0	0	3	3	65	1	9.81	1.12	6.33	0.26	1.36	3.67	1	0	0	288	152	67	36	3	0	0	0	0	0	0	0	0	0	0	0	0	16	0	0
73	0	65	1.55	27	3.76	2.3	105	1.1865	43.3318	1	2	0	0	1	1	0	3	50	2.01	16.11	2.41	9.52	0.26	5.17	5.22	1	0	0	165	89	28	36	3	0	0	0	0	0	0	0	0	0	0	0	0	14	0	0
71	0	75	1.64	27.9	2.8	0.91	60	0.678	90.1088	0	2	0	0	0	0	3	3	65	1.02	9.49	0.99	6.28	0.24	1.19	3.65	1	0	0	113	53	26	36	3	0	0	0	0	0	0	0	0	0	0	0	0	16	0	0
67	0	69	1.61	27	2.23	0.82	81	0.9153	64.9673	0	2	0	0	0	0	2	3	65	0.89	9.11	0.9	6.02	0.18	1.53	3.5	1	0	0	130	61	34	36	3	0	0	0	0	0	0	0	0	0	0	0	0	8	0	0
76	0	60	1.63	22.6	3.25	2.52	82	0.9266	48.9244	0	2	0	0	0	0	3	2	55	1.45	10.34	0.91	6.35	0.16	1.87	4.31	1	0	0	195	70	32	36	2	0	0	0	0	0	0	0	0	0	0	0	0	13	0	0
67	0	80	1.67	28.7	3.25	3.91	58	0.6554	105.194	2	2	0	0	1	1	3	3	48	1.19	12.69	1.69	7.98	0.6	2.02	4.16	1	0	0	207	100	60	36	4	0	0	0	0	0	0	0	0	0	0	0	0	28	0	0
69	0	57	1.64	21.2	3.47	1.32	65	0.7345	76.526	0	0	0	0	0	0	2	2	60	1.151	7.951	0.738	4.582	0.109	0.856	4.239	1	0	0	186	87	42	36	3	0	0	0	0	0	0	0	0	0	0	0	0	12	0	0
74	0	54	1.56	22.2	2.93	1.52	75	0.8475	58.4071	0	2	0	0	0	0	2	2	55	1.27	8.475	0.899	5.081	0.101	1.121	4.01	1	0	0	150	48	21	36	2	0	0	0	0	0	0	0	0	0	0	0	0	15	0	0
59	0	71	1.63	26.7	2.87	0.68	56	0.6328	126.225	0	2	0	0	0	0	1	3	60	0.424	5.452	0.67	3.579	0.136	0.472	2.473	1	0	0	158	55	26	36	3	0	0	0	0	0	0	0	0	0	0	0	0	12	0	0
78	0	85	1.58	34	2.5	1.14	70	0.791	92.5341	0	2	0	0	0	0	1	3	45	1.418	10.191	1.288	6.391	0.227	1.563	3.853	1	0	0	206	104	68	36	3	0	0	0	0	0	0	0	0	0	0	0	0	13	0	0
63	0	98	1.67	35.1	3	1.42	76	0.8588	122.037	2	2	0	0	0	0	3	3	60	0.711	8.526	0.849	5.083	0.549	1.912	2.84	1	0	0	202	101	61	36	3	0	0	0	0	0	0	0	0	0	0	0	0	16	0	0
74	0	71	1.56	29.2	2.93	2.13	73	0.8249	78.8985	0	2	0	0	0	0	3	3	60	1.544	10.436	1.474	7.044	0.151	1.63	3.617	1	0	0	119	45	26	36	3	0	0	0	0	0	0	0	0	0	0	0	0	13	0	0
62	0	90	1.57	36.5	2.6	0.97	59	0.6667	146.243	1	2	0	0	0	0	3	3	60	0.478	6.305	0.838	3.979	0.252	0.801	2.432	1	0	0	156	89	54	36	3	0	0	0	0	0	0	0	0	0	0	0	0	14	0	0
78	0	81	1.56	33.3	2.63	2.47	79	0.8927	78.1338	0	2	1	0	0	0	3	3	67	1.652	11.603	1.235	7.814	0.291	2.016	4.147	1	0	0	161	76	44	36	3	0	0	0	0	0	0	0	0	0	0	0	0	17	0	0
76	0	69.5	1.53	29.7	3.7	6.05	66	0.7458	82.8342	2	2	0	0	0	0	4	4	71	1.698	11.716	1.444	6.944	0.34	2.14	4.41	1	0	0	162	73	46	36	3	0	0	0	0	0	0	0	0	0	0	0	0	15	0	0
77	0	73	1.6	28.5	3.17	2	103	1.1639	54.8801	1	2	0	0	0	0	3	2	60	1.753	12.51	1.201	6.744	0.358	4.401	4.372	1	0	0	166	78	50	36	3	0	0	0	0	0	0	0	0	0	0	0	0	16	0	0
62	0	105	1.61	40.5	2.57	0.97	55	0.6215	183.025	1	2	0	0	0	0	3	3	65	0.501	6.764	0.796	4.31	0.368	0.861	2.392	1	0	0	192	77	48	36	3	0	0	0	0	0	0	0	0	0	0	0	0	21	0	0
75	0	69	1.59	27.3	3.67	1.82	76	0.8588	72.5334	1	2	0	0	0	0	2	3	50	1.668	11.505	1.761	7.519	0.21	2.357	3.629	1	0	0	197	90	62	36	2	0	0	0	0	0	0	0	0	0	0	0	0	14	0	0
79	0	77	1.66	27.9	2.13	13.12	70	0.791	82.473	0	0	0	3	3	6	3	2	51	1.182	7.673	0.719	4.675	0.186	1.023	3.521	1	0	0	130	62	31	36	3	0	0	0	0	0	0	0	0	0	0	0	0	14	0	0
75	0	81	1.58	32.4	3.47	1.74	76	0.8588	85.1479	0	2	0	0	1	1	3	3	50	1.264	10.117	1.826	6.168	0.185	1.64	3.871	1	0	0	203	109	63	36	3	0	0	0	0	0	0	0	0	0	0	0	0	17	0	0
65	0	80	1.58	32	2.1	1.79	70	0.791	105.352	0	2	0	0	0	0	3	2	60	0.688	6.884	0.731	4.115	0.137	0.836	3.218	1	0	0	148	48	27	36	2	0	0	0	0	0	0	0	0	0	0	0	0	11	0	0
47	0	74	1.59	29.3	3.03	0.88	57	0.6441	148.398	1	2	0	0	1	1	2	3	55	0.661	9.1	0.995	6.15	0.223	0.978	2.801	1	0	0	256	78	46	36	4	0	0	0	0	0	0	0	0	0	0	0	0	13	0	0
57	1	75	1.65	27	3	0.55	69	0.7797	110.887	0	1	0	0	0	0	2	3	62	0.3	4.6	0.45	2.62	0.11	0.48	2.57	1	0	0	167	90		35.6	3	0	0	0	0	0	0	0	0	0	0	0	0	16	0	0
77	1	105	1.88	30	3.6	2.23	102	1.1526	79.7111	0	1	1	0	0	0	0	3	78	1.7	14.82	0.92	10.17	0.54	4.45	5.08	1	0	0	188	96	57	36	3	0	0	0	0	0	0	0	0	0	0	0	0	17	0	0
62	1	79	1.74	26	2.2	1.54	76	0.8588	99.6546	0	1	0	0	0	0	3	3	45	0.61	8.05	0.75	5.26	0.18	1.14	3.17	1	0	0	52	36	21	36	2	0	0	0	0	0	0	0	0	0	0	0	0	11	0	0
55	1	100	1.78	32	3.3	1.11	85	0.9605	122.911	0	1	0	0	0	0	0	3	30	0.36	6.31	0.45	3.83	0.17	0.85	2.73	1	0	0	232	163	58	34	3	0	0	0	0	0	0	0	0	0	0	0	0	11	0	0
65	1	115	1.83	34	2.5	1.77	94	1.0622	112.777	1	1	0	0	0	0	1	3	64	0.5	9.04	0.57	6.05	0.3	2.22	2.76	1	0	0	213	73	45	36	3	0	0	0	0	0	0	0	0	0	0	0	0	12	0	0
78	1	71	1.65	26	2.5	1.9	86	0.9718	62.913	0	1	0	1	1	2	1	3	60	2.41	16.28	2.6	9.35	0.27	3.16	7.12	1	0	0	141	67	40	36	2	0	0	0	0	0	0	0	0	0	0	0	0	15	0	0
53	1	83	1.79	26	2.9	1.09	72	0.8136	123.269	0	1	0	0	0	0	0	2	47	0.39	7.02	0.37	4.81	0.16	0.75	2.88	1	0	0	200	78	48	36	3	0	0	0	0	0	0	0	0	0	0	0	0	9	0	0
83	1	76	1.76	24.5	2.8	2.23	121	1.3673	44.004	0	1	0	0	0	0	0	3	71	1.84	13.28	1.34	6.6	0.23	4.96	5.27	1	0	0	229	90	52	34	3	0	0	0	0	0	0	0	0	0	0	0	0	22	0	0
81	1	80	1.69	28	3.8	1.67	105	1.1865	55.2512	0	1	0	0	0	0	0	3	49	1.4	11.03	1.14	5.83	0.2	3.02	4.65	1	0	0	198	110	58	36	3	0	0	0	0	0	0	0	0	0	0	0	0	13	0	0
57	1	91	1.78	29	2.8	1.54	104	1.1752	89.2638	0	0	0	0	0	0	2	3	25	0.59	8.7	0.48	5.13	0.25	1.54	3.76	1	0	0	202	111	66	36	3	0	0	0	0	0	0	0	0	0	0	0	0	9	0	0
55	1	88	1.75	29	2.5	1.54	76	0.8588	120.97	0	1	0	0	0	0	2	3	25	0.48	7.8	0.56	4.78	0.22	0.93	3.44	1	0	0	150	60	45	36.5	4	0	0	0	0	0	0	0	0	0	0	0	0	11	0	0
74	1	108	1.72	36.5	2.6	0.92	92	1.0396	95.2289	1	1	0	0	0	0	1	2	59	0.76	9.21	0.63	5.05	0.34	2.63	3.56	1	0	0	175	69	36	36.1	2	0	0	0	0	0	0	0	0	0	0	0	0	16	0	0
69	1	99	1.91	27	3	2.46	91	1.0283	94.9382	0	1	0	0	0	0	0	3	55	1.08	12.57	0.87	8.65	0.35	3.08	4.08	1	0	0	139	83	47	36	3	0	0	0	0	0	0	0	0	0	0	0	0	10	0	0
74	1	92	1.72	31	3.1	1	90	1.017	82.9236	1	1	0	0	0	0	0	3	60	0.87	9.58	0.89	5.15	0.32	2.78	3.82	1	0	0	235	69	63	34	2	0	0	0	0	0	0	0	0	0	0	0	0	11	0	0
71	1	69	1.7	24	3.2	0.92	91	1.0283	64.3052	0	1	0	0	0	0	0	3	66	0.86	8.78	0.78	4.89	0.18	1.86	4.15	1	0	0	161	83	47	36	3	0	0	0	0	0	0	0	0	0	0	0	0	11	0	0
77	1	76	1.64	28	3.4	2.09	148	1.6724	39.7632	0	1	0	0	0	0	2	3	60	2.03	16.99	1.29	8.65	0.28	7.53	6.17	1	0	0	166	0	0	36	2	0	0	0	0	0	0	0	0	0	0	0	0	13	0	0
76	1	85	1.75	28	3	2.24	118	1.3334	56.6638	1	1	0	0	0	0	1	3	44	1.49	14.72	1.27	7.64	0.42	6.22	5.07	1	0	0	253	126	47	36	3	0	0	0	0	0	0	0	0	0	0	0	0	15	0	0
58	1	112	1.72	38	4.1	1.23	111	1.2543	101.695	2	1	0	0	0	0	2	2	55	0.49	9.12	0.42	4.83	0.49	3.2	3.25	1	0	0	214	110	50	36.4	3	0	0	0	0	0	0	0	0	0	0	0	0	11	0	0
78	1	67	1.74	23	3.6	1.12	78	0.8814	65.4577	0	1	0	0	0	0	0	3	65	1.25	10.23	0.94	5.78	0.21	1.87	4.76	1	0	0	235	50	27	35.5	2	0	0	0	0	0	0	0	0	0	0	0	0	14	0	0
76	1	71	1.77	22.7	3.7	5.18	124	1.4012	45.0408	1	1	0	1	0	1	1	3	47	2.34	19.26	1.78	10.16	0.51	8.44	6.66	1	0	0	184	91	46	36	3	0	0	0	0	0	0	0	0	0	0	0	0	17	0	0
72	1	61	1.68	21.6	3.6	2.1	77	0.8701	66.2121	0	1	0	0	0	0	1	3	30	1.47	12.35	1.06	7.5	0.22	1.78	5.62	1	0	0	155	64	31	36	3	0	0	0	0	0	0	0	0	0	0	0	0	14	0	0
56	1	72	1.73	24.1	2.1	0.62	85	0.9605	87.4545	0	1	0	0	0	0	1	2	72	0.3	4.97	0.31	2.78	0.12	0.73	2.69	1	0	0	252	161	33	27	2	0	0	0	0	0	0	0	0	0	0	0	0	16	0	0
80	1	68	1.7	23.5	3.1	4	77	0.8701	65.1266	1	1	0	0	0	0	2	2	69	1.97	14.61	1.26	9.3	0.3	3.04	5.44	1	0	0	200	86	46	34	3	0	0	0	0	0	0	0	0	0	0	0	0	10	0	0
49	1	115	1.92	31.2	1.8	1.54	74	0.8362	173.819	0	1	0	0	0	0	1	3	60	0.53	10.05	0.34	7.47	0.28	1.56	3.08	1	0	0	140	55	37	36	2	0	0	0	0	0	0	0	0	0	0	0	0	8	0	0
68	1	77	1.75	25.1	2.9	1.82	108	1.2204	63.0941	1	1	0	0	0	0	2	3	65	0.77	10.16	0.88	5.48	0.29	3.24	3.87	1	0	0	180	70	37	36	3	0	0	0	0	0	0	0	0	0	0	0	0	11	0	0
68	1	84	1.85	24.5	1.6	1.93	78	0.8814	95.3029	0	1	0	0	0	0	0	3	55	0.88	10.11	0.89	6.67	0.27	1.75	3.88	1	0	0	190	87	46	36	3	0	0	0	0	0	0	0	0	0	0	0	0	10	0	0
50	1	70	1.7	24	2.6	1.45	60	0.678	129.056	0	1	0	1	0	1	1	3	45	0.45	7.44	0.42	4.65	0.16	0.59	3.55	1	0	0	222	50	38	36	2	0	0	0	0	0	0	0	0	0	0	0	0	8	0	0
60	1	132	1.81	40	2.5	0.62	65	0.7345	199.682	1	1	0	0	0	0	1	2	62	0.41	7.52	0.35	4.67	0.45	1.31	2.8	1	0	0	195	102	37	36	3	0	0	0	0	0	0	0	0	0	0	0	0	10	0	0
57	1	110	1.87	32	2.9	0.62	72	0.8136	155.857	1	1	0	0	0	0	1	3	54	0.37	7.15	0.42	4.33	0.36	1.33	2.67	1	0	0	270	83	51	36.4	3	0	0	0	0	0	0	0	0	0	0	0	0	10	0	0
78	1	105	1.65	39	4	1.4	96	1.0848	83.3487	0	1	0	0	0	0	1	3	64	1.15	10.7	0.88	5.87	0.28	2.95	4.35	1	0	0	188	87	54	36	3	0	0	0	0	0	0	0	0	0	0	0	0	19	0	0
67	1	89	1.76	29	3.9	7.16	190	2.147	42.0289	0	1	0	1	0	1	1	3	60	2.42	23.41	1.74	13.82	0.49	9.92	6.77	1	0	0	189	80	46	34	3	0	0	0	0	0	0	0	0	0	0	0	0	9	0	0
68	1	95	1.72	32	3.6	0.94	98	1.1074	85.7865	0	1	1	0	0	0	1	3	65	0.78	10.23	0.66	6.42	0.36	2.3	3.89	1	0	0	151	78	41	35.7	2	0	0	0	0	0	0	0	0	0	0	0	0	12	0	0
55	1	96	1.7	33	2.9	0.79	106	1.1978	94.6179	0	1	0	0	0	0	0	3	45	0.55	8.86	0.58	5.4	0.19	2.07	3.03	1	0	0	235	126	78	36	3	0	0	0	0	0	0	0	0	0	0	0	0	10	0	0
72	1	95	1.73	32	2.5	3.63	85	0.9605	93.412	0	1	0	1	0	1	0	2	60	1.38	12.6	0.99	8.1	0.33	2.4	4.88	1	0	0	150	60	33	34	2	0	0	0	0	0	0	0	0	0	0	0	0	10	0	0
80	1	63	1.58	25	2.8	10.05	98	1.1074	47.4083	0	1	0	1	0	1	1	3	52	4.71	23.69	2.22	15.85	0.33	6.37	8.81	1	0	0	99	32	26	37	3	0	0	0	0	0	0	0	0	0	0	0	0	14	0	0
80	1	89	1.72	30	3.5	2.04	123	1.3899	53.3612	0	1	0	0	0	0	2	3	62	1.78	15.58	1.19	8.34	0.33	6.27	5.48	1	0	0	175	50	38	36	2	0	0	0	0	0	0	0	0	0	0	0	0	12	0	0
67	1	80	1.78	25	2.3	3.8	88	0.9944	81.5679	0	1	0	0	0	0	2	3	44	0.97	10.7	0.98	7.01	0.24	2.06	4.15	1	0	0	120	0	0	36	1	0	0	0	0	0	0	0	0	0	0	0	0	10	0	0
74	1	75	1.72	25	2.4	3.06	97	1.0961	62.7224	0	1	0	0	0	0	1	3	63	1.6	14.07	1.25	9.13	0.25	3.42	5.1	1	0	0	194	84	46	35	3	0	0	0	0	0	0	0	0	0	0	0	0	19	0	0
62	1	100	1.78	32	1.9	2.46	74	0.8362	129.554	1	1	0	0	0	0	2	3	47	0.66	10.12	0.86	6.93	0.39	1.83	3.38	1	0	0	270	98	54	36	3	0	0	0	0	0	0	0	0	0	0	0	0	23	0	0
64	1	91	1.76	29	2.3	1.72	84	0.9492	101.196	0	1	0	0	0	0	1	3	60	0.7	9.07	0.79	5.95	0.24	1.67	3.54	1	0	0	225	97	62	34	3	0	0	0	0	0	0	0	0	0	0	0	0	6	0	0
56	1	91	1.79	29	2.9	1.61	78	0.8814	120.452	1	1	0	1	0	1	2	3	40	0.52	8.68	0.66	5.14	0.36	1.39	3.47	1	0	0	254	83	54	36	3	0	0	0	0	0	0	0	0	0	0	0	0	17	0	0
61	1	78	1.75	25	3	2.04	82	0.9266	92.3628	1	1	1	0	0	0	1	3	44	0.6	8.59	0.65	5.76	0.38	1.65	3.41	1	0	0	148	45	28	36	2	0	0	0	0	0	0	0	0	0	0	0	0	17	0	0
71	1	91	1.7	31	3.7	1.16	83	0.9379	92.9825	1	1	0	0	0	0	1	3	48	0.72	8.66	0.82	4.76	0.3	2.04	3.6	1	0	0	250	77	54	35	3	0	0	0	0	0	0	0	0	0	0	0	0	10	0	0
77	1	95	1.8	29	3.2	1.85	116	1.3108	63.4155	1	1	0	0	0	0	1	3	45	1.51	15.11	1.2	7.97	0.49	6.73	4.96	1	0	0	225	97	55	34	3	0	0	0	0	0	0	0	0	0	0	0	0	10	0	0
62	1	78	1.7	27	2.7	0.71	95	1.0735	78.7145	0	1	0	0	0	0	0	3	80	0.46	6.66	0.58	3.71	0.17	1.34	3.21	1	0	0	205	42	28	36	2	0	0	0	0	0	0	0	0	0	0	0	0	10	0	0
64	1	70	1.72	24	3.8	0.95	71	0.8023	92.0963	1	1	0	1	0	1	1	3	55	0.73	8.73	0.92	4.88	0.32	1.37	4.08	1	0	0	262	79	53	34	3	0	0	0	0	0	0	0	0	0	0	0	0	14	0	0
57	1	108	1.78	34	4.1	3.39	94	1.0622	117.21	0	1	0	0	0	0	1	3	30	0.81	12.09	0.74	8.46	0.33	2.32	3.94	1	0	0	161	58	33	34	3	0	0	0	0	0	0	0	0	0	0	0	0	12	0	0
62	1	86	1.7	30	3.4	2.22	80	0.904	103.06	0	1	0	0	0	0	1	3	50	0.63	8.45	0.77	5.57	0.22	1.34	3.48	1	0	0	190	84	42	34	3	0	0	0	0	0	0	0	0	0	0	0	0	15	0	0
66	1	93	1.73	31	2.92	1.82	84	0.9492	100.699	0	1	0	0	0	0	1	3	55	0.79	9.91	0.85	6.68	0.25	1.82	3.71	1	0	0	187	47	31	34	2	0	0	0	0	0	0	0	0	0	0	0	0	13	0	0
64	1	87	1.68	31	3.6	0.7	82	0.9266	99.1078	0	1	0	0	0	0	1	3	60	0.46	6.39	0.57	3.63	0.18	1.09	3.12	1	0	0	238	76	51	36	2	0	0	0	0	0	0	0	0	0	0	0	0	10	0	0
69	1	81	1.76	26.1493	2.6	1.36	78	0.8814	90.6229	0	1	0	0	0	0	3	3	57	0.84	10.17	0.87	6.44	0.2	1.56	3.49	1	0	0	160	81	46	36	3	0	0	0	0	0	0	0	0	0	0	0	0	10	0	0
57	1	112	1.83	33.4438	2.7	1.07	72	0.8136	158.691	2	1	0	0	0	0	2	3	50	0.46	8.34	0.43	4.88	0.57	1.74	3.07	1	0	0	201	83	51	36	3	0	0	0	0	0	0	0	0	0	0	0	0	10	0	0
60	1	122	1.8	37.6543	2.7	1.28	65	0.7345	184.555	1	1	0	0	0	0	3	3	50	0.47	7.58	0.49	4.91	0.44	1.45	2.82	1	0	0	195	102	54	36	4	0	0	0	0	0	0	0	0	0	0	0	0	10	0	0
71	1	107	1.78	33.771	3.65	1.68	104	1.1752	87.2547	1	1	0	0	0	0	3	3	45	1.08	11.91	0.88	6.86	0.46	4.76	4.05	1	0	0	224	143	96	36	4	0	0	0	0	0	0	0	0	0	0	0	0	13	0	0
85	1	68	1.8	20.9877	3.2	1.54	98	1.1074	46.9067	0	1	0	0	0	0	2	3	45	2.23	14.57	1.31	7.96	0.26	4.15	6	1	0	0	238	110	53	36	3	0	0	0	0	0	0	0	0	0	0	0	0	15	0	0
50	1	70	1.7	24.2215	2.45	0.5	60	0.678	129.056	0	1	0	0	0	0	1	2	50	0.38	5.39	0.42	3.13	0.15	0.52	3.05	1	0	0	222	50	38	36	2	0	0	0	0	0	0	0	0	0	0	0	0	13	0	0
68	1	84	1.85	24.5435	2.1	0.7	78	0.8814	95.3029	0	1	0	0	0	0	2	3	50	0.56	7.21	0.61	4.12	0.22	1.24	3.31	1	0	0	169	87	46	36	3	0	0	0	0	0	0	0	0	0	0	0	0	10	0	0
71	1	118	1.78	37.2428	2.8	3.84	80	0.904	125.092	0	1	0	0	0	0	2	3	50	0.78	9.37	0.61	5.61	0.33	2.01	3.65	1	0	0	136	66	31	36	3	0	0	0	0	0	0	0	0	0	0	0	0	13	0	0
58	1	103	1.89	28.8346	3.4	1.91	106	1.1978	97.9342	0	1	0	0	1	1	3	3	65	0.8	12.46	1.21	8.03	0.27	3.24	3.65	1	0	0	128	46	28	36	3	0	0	0	0	0	0	0	0	0	0	0	0	9	0	0
80	1	68	1.7	23.5294	3.3	1.37	77	0.8701	65.1266	1	1	0	0	0	0	3	2	69	1.25	10.24	0.87	5.47	0.25	2.16	4.65	1	0	0	193	86	46	36	3	0	0	0	0	0	0	0	0	0	0	0	0	10	0	0
49	1	115	1.92	31.1957	1.8	0.97	74	0.8362	173.819	0	1	0	0	0	0	3	3	60	0.46	8.65	0.3	6.1	0.24	1.4	2.62	1	0	0	136	55	37	36	2	0	0	0	0	0	0	0	0	0	0	0	0	9	0	0
72	1	61	1.68	21.6128	3.25	3.77	77	0.8701	66.2121	0	1	0	0	0	0	4	3	35	1.54	13.22	0.99	7.95	0.22	1.7	5.78	1	0	0	170	64	31	36	3	0	0	0	0	0	0	0	0	0	0	0	0	14	0	0
56	1	72	1.73	24.0569	2	1.51	85	0.9605	87.4545	0	1	0	0	0	0	2	2	72	0.3	4.97	0.31	2.78	0.12	0.73	2.69	1	0	0	257	161	33	36	2	0	0	0	0	0	0	0	0	0	0	0	0	16	0	0
76	0	69	1.59	27.2932	3.55	9.16	76	0.8588	60.7049	1	1	0	0	0	0	2	3	50	1.57	12.17	1.39	7.58	0.28	2.64	4.28	1	0	0	197	90	62	36	2	0	0	0	0	0	0	0	0	0	0	0	0	13	0	0
47	0	74	1.59	29.271	2.95	1.46	57	0.6441	126.139	1	1	0	0	1	1	2	3	55	0.58	8.83	0.94	6.37	0.18	0.9	3.02	1	0	0	256	78	46	36	4	0	0	0	0	0	0	0	0	0	0	0	0	12	0	0
63	1	87	1.68	30.8248	3.2	0.62	82	0.9266	100.412	0	1	0	0	0	0	2	3	60	0.43	6.2	0.55	3.53	0.18	1.04	3.04	1	0	0	235	79	51	36	3	0	0	0	0	0	0	0	0	0	0	0	0	9	0	0
65	1	93	1.73	31.0735	2.75	1.74	84	0.9492	102.06	0	1	0	0	0	0	3	3	55	0.47	6.63	0.56	3.77	0.2	1.23	3.09	1	0	0	193	47	31	36	2	0	0	0	0	0	0	0	0	0	0	0	0	13	0	0
62	1	86	1.7	29.7578	3.3	2.8	80	0.904	103.06	0	1	0	0	0	0	3	3	50	0.4	5.99	0.53	3.43	0.18	0.94	2.96	1	0	0	182	84	41	36	3	0	0	0	0	0	0	0	0	0	0	0	0	15	0	0
57	1	108	1.78	34.0866	3.5	2.09	94	1.0622	117.21	0	1	0	1	0	1	2	3	30	0.72	10.61	0.67	6.38	0.37	1.99	4.13	1	0	0	161	58	32	36	3	0	0	0	0	0	0	0	0	0	0	0	0	12	0	0
62	1	78	1.7	26.9896	2.6	1	95	1.0735	78.7145	0	1	0	0	1	1	2	2	60	0.52	7.52	0.89	4.18	0.15	1.28	3.62	1	0	0	193	41	28	36	3	0	0	0	0	0	0	0	0	0	0	0	0	10	0	0
77	1	95	1.8	29.321	3.6	1.65	116	1.3108	63.4155	1	1	0	0	0	0	2	3	58	1.39	14.18	1.13	7.38	0.46	6.49	4.71	1	0	0	203	96	55	36	3	0	0	0	0	0	0	0	0	0	0	0	0	10	0	0
66	1	78	1.75	25.4694	2.95	1.13	82	0.9266	86.517	1	1	1	0	0	0	3	3	44	0.73	9.62	0.77	5.92	0.42	1.85	3.83	1	0	0	141	45	27	36	2	0	0	0	0	0	0	0	0	0	0	0	0	17	0	0
71	1	89	1.76	28.7319	2.7	2.2	76	0.8588	99.3149	2	1	1	0	1	1	3	3	65	1.9	18.14	2.19	12.19	0.8	4	5.35	1	0	0	227	85	73	36	3	0	0	0	0	0	0	0	0	0	0	0	0	13	0	0
70	1	85	1.7	29.4118	2.25	2.67	67	0.7571	109.152	0	1	0	0	0	0	3	3	40	1.04	10.35	1.01	6.65	0.24	1.4	3.97	1	0	0	158	44	34	36	2	0	0	0	0	0	0	0	0	0	0	0	0	12	0	0
48	1	155	1.89	43.3918	1.75	1.55	78	0.8814	224.706	1	1	0	0	0	0	3	3	35	0.85	14.71	0.4	11.08	0.52	3.29	3.42	1	0	0	306	86	57	36	3	0	0	0	0	0	0	0	0	0	0	0	0	15	0	0
60	1	95	1.63	35.756	2.4	0.95	68	0.7684	137.371	1	1	0	0	0	0	3	2	60	0.29	5.16	0.42	2.86	0.22	0.73	2.56	1	0	0	185	57	42	36	2	0	0	0	0	0	0	0	0	0	0	0	0	8	0	0
59	1	72	1.6	28.125	2.95	0.88	68	0.7684	105.414	1	1	0	1	0	1	4	2	55	0.66	8.11	0.59	4.72	0.26	0.99	3.94	1	0	0	215	77	64	36	2	0	0	0	0	0	0	0	0	0	0	0	0	9	0	0
71	1	82	1.67	29.4023	2.45	0.87	92	1.0396	75.59	0	1	0	0	0	0	3	3	47	0.81	8.73	0.77	4.85	0.2	1.89	3.98	1	0	0	239	96	72	36	2	0	0	0	0	0	0	0	0	0	0	0	0	9	0	0
66	0	55	1.7	19.0311	1.95	0.74	67	0.7571	63.464	1	1	0	0	0	0	1	3	55	0.92	9.35	1.05	5.98	0.22	1.41	3.6	1	0	0	281	90	62	36	3	0	0	0	0	0	0	0	0	0	0	0	0	8	0	0
29	0	60	1.54	25.2994	1.85	0.62	64	0.7232	108.718	0	2	0	0	0	0	0	0	56	0.71	7.68	0.59	3.83	0.05	0.93	4.78	0	1	0	245	175	146	36.8	0	0	0	0	0	0	0	0	0	0	0	0	0	12	0	0
71	0	69	1.67	24.7409	2.06	1.54	78	0.8814	63.7693	0	2	0	0	0	0	3	0	65	1.68	12.42	1.27	7.92	0.18	2.3	5.72	0	1	0	145	68	50	36.8	0	0	0	0	0	0	0	0	0	0	0	0	0	14	0	0
61	0	51	1.68	18.0697	2.16	1.45	66	0.7458	63.7766	0	2	0	0	0	0	3	0	70	1.38	11.33	0.91	6.79	0.08	1.67	5.68	0	1	0	142	90	66	36.8	0	0	0	0	0	0	0	0	0	0	0	0	0	14	0	0
69	0	100	1.63	37.6378	2.19	1.1	55	0.6215	134.866	0	2	0	0	0	0	1	0	50	1.43	10.56	0.99	6.8	0.3	2.1	4.82	0	1	0	166	68	58	36	0	0	0	0	0	0	0	0	0	0	0	0	0	13	0	0
55	0	75	1.63	28.2284	2.28	1.54	101	1.1413	65.9427	1	2	0	0	0	0	3	0	35	0.71	11.98	0.91	6.85	0.14	2.15	4.98	0	1	0	199	108	62	36	0	0	0	0	0	0	0	0	0	0	0	0	0	15	0	0
73	0	80	1.58	32.0461	2.43	1.63	73	0.8249	76.7096	1	2	0	0	0	0	3	0	73	2.18	13.64	1.33	8.86	0.22	3.4	5.68	0	1	0	95	77	50	36.8	0	0	0	0	0	0	0	0	0	0	0	0	0	14	0	0
61	0	72	1.63	27.0993	2.49	1.47	88	0.9944	67.5282	0	2	0	0	1	1	1	2	65	2.1	16.79	2.05	11.57	0.29	3.53	6.13	0	1	0	180	86	49	36.8	0	0	0	0	0	0	0	0	0	0	0	0	0	12	0	0
52	0	54	1.75	17.6327	2.53	2.33	117	1.3221	42.4325	0	2	0	0	0	0	3	1	60	1.15	12.23	0.73	7.06	0.06	1.77	5.8	0	1	0	127	76	46	36.8	0	0	0	0	0	0	0	0	0	0	0	0	0	14	0	0
71	0	82	1.56	33.6949	2.68	2.66	120	1.356	49.2595	1	2	0	0	0	0	3	0	60	2.55	16.51	1.43	10.54	0.2	4.63	6.21	0	1	0	180	95	70	36.8	0	0	0	0	0	0	0	0	0	0	0	0	0	18	0	0
70	0	80	1.88	22.6347	2.76	0.83	59	0.6667	99.1617	0	0	0	0	0	0	1	0	73	1.37	10.09	0.87	6.5	0.32	1.7	4.94	0	1	0	110	47	33	36.8	0	0	0	0	0	0	0	0	0	0	0	0	0	13	0	0
68	0	100	1.62	38.1039	2.93	2.28	107	1.2091	70.3002	1	2	0	0	0	0	4	0	60	3.14	18.93	1.13	12.99	0.28	5.58	6.71	0	1	0	147	71	43	36.8	0	0	0	0	0	0	0	0	0	0	0	0	0	12	0	0
44	0	68	1.68	24.093	3.26	0.62	64	0.7232	106.563	0	1	0	0	0	0	1	0	70	0.75	7.87	0.54	4.36	0.08	1.06	4.09	0	1	0	120	73	47	36.8	0	0	0	0	0	0	0	0	0	0	0	0	0	15	0	0
57	0	70	1.56	28.764	3.39	0.62	59	0.6667	102.88	1	2	0	0	0	0	1	0	60	1.25	10.11	0.72	5.88	0.09	1.86	4.69	0	1	0	150	73	50	36	0	0	0	0	0	0	0	0	0	0	0	0	0	11	0	0
71	0	87	1.6	33.9844	3.53	1.54	70	0.791	89.5939	0	2	0	0	0	0	3	0	65	1.57	11.59	1.18	7.44	0.24	2.24	5.29	0	1	0	209	118	99	36	0	0	0	0	0	0	0	0	0	0	0	0	0	14	0	0
54	0	62	1.54	26.1427	1.97	0.62	55	0.6215	101.283	0	2	0	0	0	0	1	0	65	0.98	9.13	0.66	5.21	0.06	1.19	4.84	0	1	0	195	69	49	36	0	0	0	0	0	0	0	0	0	0	0	0	0	10	0	0
51	1	86	1.74	28.4053	1.67	0.5	82	0.9266	114.726	0	0	0	0	0	0	1	0	65	0.5	6.9	0.37	3.01	0.1	0.92	4.4	0	1	0	170	106	87	36	0	0	0	0	0	0	0	0	0	0	0	0	0	10	0	0
75	1	84	1.74	27.7447	1.75	1.39	116	1.3108	57.8527	0	2	0	0	0	0	3	0	75	1.57	13.99	1.25	7.28	0.26	3.41	6.79	0	1	0	200	109	69	36.8	0	0	0	0	0	0	0	0	0	0	0	0	0	22	0	0
58	1	115	1.8	35.4938	1.78	0.84	72	0.8136	160.979	1	2	0	0	0	0	3	0	56	1.11	9.95	0.52	5.03	0.22	2.55	4.57	0	1	0	160	98	64	36.8	0	0	0	0	0	0	0	0	0	0	0	0	0	9	0	0
57	1	78	1.74	25.763	1.78	0.85	69	0.7797	115.322	0	2	0	1	0	1	1	0	52	0.86	9.21	0.7	3.75	0.12	1.35	5.79	0	1	0	110	60	49	36.8	0	0	0	0	0	0	0	0	0	0	0	0	0	9	0	0
48	1	75	1.67	26.8923	1.87	2.03	53	0.5989	160.016	0	2	0	0	0	0	3	0	77	1.14	10.39	0.84	5.5	0.08	1.51	5.68	0	1	0	210	125	75	36	0	0	0	0	0	0	0	0	0	0	0	0	0	12	0	0
70	1	96	1.76	30.9917	2.06	0.67	76	0.8588	108.679	0	2	0	0	0	0	1	0	65	1.04	11.16	0.88	5.9	0.24	2.21	6.1	0	1	0	175	113	84	36.8	0	0	0	0	0	0	0	0	0	0	0	0	0	11	0	0
71	1	63	1.75	20.5714	2.26	1.69	88	0.9944	60.715	0	0	0	0	0	0	3	0	49	1.51	13.02	1.06	6.79	0.2	2.65	6.83	0	1	0	135	73	58	36.8	0	0	0	0	0	0	0	0	0	0	0	0	0	9	0	0
58	1	88	1.7	30.4498	2.29	0.5	71	0.8023	124.919	0	2	0	0	0	0	1	1	56	0.69	8.2	0.56	3.79	0.13	1.4	4.75	0	1	0	180	106	68	36.8	0	0	0	0	0	0	0	0	0	0	0	0	0	10	0	0
70	1	75.8	1.72	25.622	2.33	0.9	110	1.243	59.2876	0	2	0	0	0	0	1	0	63	1.38	12.93	1.05	6.52	0.19	2.83	6.53	0	1	0	135	51	34	36.8	0	0	0	0	0	0	0	0	0	0	0	0	0	9	0	0
64	1	98	1.72	33.126	2.36	1.23	77	0.8701	118.888	0	2	0	0	0	0	3	0	35	1.31	13.27	0.88	8.1	0.26	2.79	7.73	0	1	0	210	129	77	36	0	0	0	0	0	0	0	0	0	0	0	0	0	15	0	0
59	1	116	1.75	37.8776	2.36	0.67	75	0.8475	153.982	0	2	0	0	0	0	3	0	60	0.75	9.06	0.55	4.52	0.21	1.79	4.65	0	1	0	165	84	57	36.8	0	0	0	0	0	0	0	0	0	0	0	0	0	11	0	0
72	1	71	1.66	25.7657	2.64	0.96	56	0.6328	105.966	0	0	0	0	0	0	1	0	46	1.33	11.4	0.98	6.01	0.22	2.11	6.43	0	1	0	165	94	64	36.8	0	0	0	0	0	0	0	0	0	0	0	0	0	14	0	0
64	1	62	1.7	21.4533	2.77	1.39	95	1.0735	60.9636	0	2	0	0	0	0	3	0	38	1.46	13.62	0.84	7.03	0.19	2.45	7.05	0	1	0	150	71	51	36	0	0	0	0	0	0	0	0	0	0	0	0	0	14	0	0
67	1	67	1.7	23.1834	2.77	2.61	163	1.8419	36.8807	0	2	0	0	0	0	3	0	40	2.02	18.41	1.15	9.54	0.21	4.32	8.21	0	1	0	150	63	42	36	0	0	0	0	0	0	0	0	0	0	0	0	0	3	0	0
69	1	89	1.72	30.0838	3.15	3.24	81	0.9153	95.8854	1	2	0	0	0	0	3	4	65	3.09	16.25	1.5	9.92	0.37	5.05	6.46	0	1	0	185	78	54	36	0	0	0	0	0	0	0	0	0	0	0	0	0	14	0	0
66	1	93	1.83	27.7703	3.18	0.96	74	0.8362	114.307	0	2	2	0	0	0	3	0	81	1.44	13.72	0.74	8.2	0.35	2.71	6.69	0	1	0	240	166	79	33.5	0	0	0	0	0	0	0	0	0	0	0	0	0	29	0	0
69	1	100	1.69	35.0128	3.18	2.09	70	0.791	124.666	2	2	0	0	0	0	3	0	37	2.13	14.74	0.83	7.97	0.47	3.98	6.98	0	1	0	150	116	92	36	0	0	0	0	0	0	0	0	0	0	0	0	0	10	0	0
85	1	60	1.65	22.0386	3.46	13.14	98	1.1074	41.3882	0	2	1	0	1	1	3	0	25	6.31	30.23	2.55	20.75	0.49	9.07	12.59	0	1	0	150	53	14	36.5	0	0	0	0	0	0	0	0	0	0	0	0	0	15	0	0
63	1	70	1.8	21.6049	3.67	1.19	97	1.0961	68.2977	0	2	1	0	0	0	3	0	65	0.88	10.91	0.96	5.16	0.18	2.24	5.79	0	1	0	157	82	64	36	0	0	0	0	0	0	0	0	0	0	0	0	0	17	0	0
67	0	93	1.6	36.3	2.63	0.82	77	0.8701	92.1135	1	2	0	0	0	0	3	1	58	1.79	12.34	1.01	7.76	0.23	3.1	5.01	0	1	0	141	81	58	36		0	0	0	0	0	0	0	0	0	0	0	0	14	0	0
73	0	79	1.6	30.9	3.2	3	82	0.9266	67.4367	1	2	0	0	1	1	4	0	40	3.49	21.02	1.79	15.74	0.28	5.98	8.1	0	1	0	165	84	49	34		0	0	0	0	0	0	0	0	0	0	0	0	23	0	0
71	0	66	1.51	29	2	1.23	62	0.7006	76.7378	1	2	0	0	0	0	3	0	70	2.26	13.97	1.29	8.97	0.13	3.06	6.17	0	1	0	150	78	56	33		0	0	0	0	0	0	0	0	0	0	0	0	20	0	0
83	0	73	1.64	27.1	3.13	3.48	77	0.8701	66.4196	0	2	0	0	0	0	3	3	60	2.443	15.118	2.376	9.53	0.209	3.13	6.789	0	1	0	63	0	0	36	0	0	0	0	0	0	0	0	0	0	0	0	0	25	0	0
59	0	98	1.55	40.8	2.73	2.05	123	1.3899	79.3223	2	2	0	0	0	0	2	0	65	2.028	13.831	0.864	7.629	0.251	3.676	5.968	0	1	0	105	58	38	36	0	0	0	0	0	0	0	0	0	0	0	0	0	18	0	0
71	0	60	1.55	25	3.17	1.41	62	0.7006	82.0725	0	2	0	0	0	0	2	0	65	1.459	11.905	1.31	7.121	0.122	1.768	7.05	0	1	0	150	87	61	34	0	0	0	0	0	0	0	0	0	0	0	0	0	12	0	0
76	0	73	1.6	28.5	2.87	1.2	65	0.7345	88.3443	0	2	0	0	0	0	2	3	65	1.518	11.843	1.79	7.388	0.207	2.026	6.007	0	1	0	145	78	56	36	0	0	0	0	0	0	0	0	0	0	0	0	0	12	0	0
69	0	74	1.6	28.9	2.87	0.89	49	0.5537	131.79	1	2	0	0	0	0	1	0	65	1.335	9.778	1.069	5.575	0.166	2.012	5.168	0	1	0	124	68	44	36	0	0	0	0	0	0	0	0	0	0	0	0	0	17	0	0
75	0	87	1.65	32	2.87	1.41	57	0.6441	121.94	1	2	0	0	0	0	3	0	65	1.666	10.998	1.295	6.587	0.308	2.742	5.353	0	1	0	203	123	63	34	0	0	0	0	0	0	0	0	0	0	0	0	0	14	0	0
77	0	63	1.67	22.6	2.5	2.09	46	0.5198	106.05	0	0	0	1	0	1	2	0	65	1.698	10.95	1.591	5.737	0.183	1.372	7.253	0	1	0	154	79	61	36	0	0	0	0	0	0	0	0	0	0	0	0	0	16	0	0
72	0	80	1.73	26.7	2.83	1.75	98	1.1074	68.2279	1	2	0	0	0	0	3	2	20	2.394	16.709	1.453	10.686	0.538	3.882	7.003	0	1	0	115	0	0	36	0	0	0	0	0	0	0	0	0	0	0	0	0	15	0	0
76	0	63	1.55	26.2	2.57	3.14	70	0.791	70.7965	0	2	0	0	0	0	4	0	60	1.776	12.448	1.603	7.39	0.153	2.196	6.775	0	1	0	98	0	0	36	0	0	0	0	0	0	0	0	0	0	0	0	0	21	0	0
38	0	72	1.56	29.6	1.63	0.77	69	0.7797	130.82	1	0	0	0	0	0	2	0	38	0.779	7.87	0.468	3.984	0.089	1.018	4.659	0	1	0	62	0	0	36	0	0	0	0	0	0	0	0	0	0	0	0	0	12	0	0
80	1	82	1.75	27	4.2	1.65	104	1.1752	58.1461	0	1	0	0	0	0	2	0	57	2.17	15.76	1.52	8.3	0.24	4.17	7.3	0	1	0	131	73	52	36	0	0	0	0	0	0	0	0	0	0	0	0	0	17	0	0
43	1	85	1.76	28	2	1.08	78	0.8814	129.923	0	1	0	1	1	2	1	1	55	0.66	9.72	0.96	4.02	0.09	1.4	5.85	0	1	0	180	108	87	36	0	0	0	0	0	0	0	0	0	0	0	0	0	14	0	0
52	1	98	1.84	29	3.4	0.89	88	0.9944	120.452	2	1	0	0	0	0	1	0	60	0.96	10.96	0.44	5.23	0.21	2.75	5.16	0	1	0	165	92	72	36	0	0	0	0	0	0	0	0	0	0	0	0	0	12	0	0
60	1	87	1.68	31	2.4	1.07	93	1.0509	91.9846	0	1	0	0	1	1	1	0	60	0.84	11.31	1.18	5.65	0.13	2.17	5.92	0	1	0	145	83	62	34	0	0	0	0	0	0	0	0	0	0	0	0	0	20	0	0
63	1	95	1.92	26	3	1.83	65	0.7345	138.322	0	1	2	0	0	0	1	0	30	1.53	14.14	0.63	8.6	0.58	2.68	6.45	0	1	0	125	0	0	36	0	0	0	0	0	0	0	0	0	0	0	0	0	22	0	0
76	1	95	1.76	30.6689	3.5	2.01	137	1.5481	54.5472	2	1	0	0	0	0	2	0	55	2.86	20.69	1.35	11.46	0.46	8	8.3	0	1	0	150	88	60	36	0	0	0	0	0	0	0	0	0	0	0	0	0	13	0	0
71	0	70	1.63	26.3465	2.6	0.94	87	0.9831	58.0011	0	1	0	0	0	0	2	0	50	1.78	13.07	1.32	8.33	0.17	2.48	5.92	0	1	0	132	79	57	36	0	0	0	0	0	0	0	0	0	0	0	0	0	11	0	0
50	1	80	1.73	26.7299	2.55	0.55	71	0.8023	124.642	0	1	0	0	0	0	2	0	62	0.54	7.18	0.42	3.14	0.09	1.09	4.33	0	1	0	144	86	66	36	0	0	0	0	0	0	0	0	0	0	0	0	0	11	0	0
83	1	89	1.8	27.4691	3.6	7.08	114	1.2882	54.6952	1	1	0	0	0	0	2	0	60	3.1	18.86	1.63	10.15	0.27	7.17	7.45	0	1	0	118	57	42	36	0	0	0	0	0	0	0	0	0	0	0	0	0	9	0	0
61	1	95	1.92	25.7704	3	1.67	48	0.5424	192.176	0	1	1	1	0	1	2	0	30	1.29	12.27	0.7	6.11	0.42	1.87	6.68	0	1	0	106	0	0	36	0	0	0	0	0	0	0	0	0	0	0	0	0	23	0	0
60	1	87	1.68	30.8248	2.37	0.85	93	1.0509	91.9846	0	1	0	0	1	1	3	1	60	0.84	11.31	1.18	5.65	0.13	2.17	5.92	0	1	0	136	83	62	36	0	0	0	0	0	0	0	0	0	0	0	0	0	21	0	0
52	1	98	1.84	28.9461	2.95	0.79	88	0.9944	120.452	2	1	1	0	0	0	3	0	60	1.21	12.63	0.44	6.48	0.26	3.23	5.59	0	1	0	158	92	73	36	0	0	0	0	0	0	0	0	0	0	0	0	0	13	0	0
84	1	85	1.75	27.7551	3.6	5.11	151	1.7063	38.7453	0	1	0	0	0	0	3	2	60	3.22	21.62	2.15	11.87	0.24	6.89	8.5	0	1	0	123	0	0	36	0	0	0	0	0	0	0	0	0	0	0	0	0	11	0	0
83	0	66	1.56	27.1203	2	3.65	94	1.0622	41.8118	0	1	0	1	0	1	3	3	40	5.74	28.98	3.39	20.23	0.2	4.65	10.27	0	1	0	69	0	0	36	0	0	0	0	0	0	0	0	0	0	0	0	0	11	0	0
64	1	75	1.72	25.3515	2.45	0.62	75	0.8475	93.412	0	1	0	0	0	0	2	2	55	0.95	10.17	0.82	5.06	0.15	1.79	5.53	0	1	0	286	162	131	36	0	0	0	0	0	0	0	0	0	0	0	0	0	9	0	0
56	1	82	1.68	29.0533	2.55	0.8	90	1.017	94.0675	0	0	0	0	0	0	3	0	53	0.67	8.15	0.47	3.68	0.11	1.15	5.02	0	1	0	177	105	91	36	0	0	0	0	0	0	0	0	0	0	0	0	0	10	0	0
78	0	75	1.64	27.8852	1.91	5.44	127	1.4351	38.2523	0	2	0	0	0	0	3	2	75	4.1	24.34	2.6	16.94	0.33	7.64	8.76	0	0	1	195	103	60	36	2	0	0	0	0	0	0	0	0	0	0	0	0	12	0	0
74	0	75	1.62	28.578	2.09	2.14	65	0.7345	79.5609	0	2	0	0	0	0	0	1	60	2.23	15.6	1.71	10.57	0.25	3.3	6.53	0	0	1	200	84	65	36	1	0	0	0	0	0	0	0	0	0	0	0	0	12	0	0
77	0	75	1.5	33.3333	2.19	2.31	55	0.6215	89.7526	0	0	0	0	0	0	3	2	60	2.99	16.1	1.92	12.02	0.21	3.1	7.52	0	0	1	195	119	78	36	2	0	0	0	0	0	0	0	0	0	0	0	0	14	0	0
73	0	90	1.6	35.1562	2.37	4.66	79	0.8927	79.744	0	2	0	0	1	1	3	1	55	2.22	16.77	2.02	11.92	0.32	4.38	6.52	0	0	1	180	90	61	36.5	1	0	0	0	0	0	0	0	0	0	0	0	0	12	0	0
71	0	88	1.67	31.5537	2.79	1.97	84	0.9492	75.5197	0	2	0	0	0	0	1	2	65	2.48	17.38	1.77	12.61	0.44	4.55	6.92	0	0	1	217	130	98	36.8	1	0	0	0	0	0	0	0	0	0	0	0	0	11	0	0
74	0	66	1.7	22.8374	2.9	2.14	81	0.9153	56.1838	0	2	0	0	0	0	1	3	72	3.24	20.61	2.62	15.33	0.39	5.13	8.04	0	0	1	165	87	58	36.8	1	0	0	0	0	0	0	0	0	0	0	0	0	21	0	0
78	0	70	1.68	24.8016	2.9	2.4	64	0.7232	70.8464	0	2	0	0	0	0	0	0	79	2.16	13.48	1.57	8.89	0.22	2.72	6.07	0	0	1	173	84	50	36	1	0	0	0	0	0	0	0	0	0	0	0	0	13	0	0
77	0	72	1.68	25.5102	3.07	3.8	67	0.7571	70.7304	0	2	1	0	0	0	1	1	50	3.01	18.27	1.8	13.97	0.34	4.19	7.47	0	0	1	175	100	67	36	1	0	0	0	0	0	0	0	0	0	0	0	0	10	0	0
68	1	88	1.8	27.1605	1.76	1.45	82	0.9266	94.9709	0	2	0	0	0	0	3	2	65	1.54	13.44	1.35	7.75	0.37	3.25	6.67	0	0	1	206	120	84	36.8	3	0	0	0	0	0	0	0	0	0	0	0	0	16	0	0
53	1	100	1.78	31.5617	2.16	1.47	68	0.7684	157.253	0	2	0	0	1	1	1	2	65	1.01	11.14	1.12	6.26	0.38	2.18	5.02	0	0	1	210	106	76	35.9	1	0	0	0	0	0	0	0	0	0	0	0	0	14	0	0
72	1	82	1.75	26.7755	2.18	1.21	75	0.8475	91.3799	0	2	0	0	0	0	1	4	58	2.13	15.58	1.81	9.93	0.43	3.87	7.67	0	0	1	240	141	90	36.4	2	0	0	0	0	0	0	0	0	0	0	0	0	10	0	0
60	1	63	1.7	21.7993	2.24	3.17	86	0.9718	72.0313	0	2	2	1	0	1	3	2	55	2.68	22.4	1.77	16.56	0.45	5.2	12.07	0	0	1	264	175	130	36.8	2	0	0	0	0	0	0	0	0	0	0	0	0	23	0	0
75	1	82	1.66	29.7576	2.26	5.59	98	1.1074	66.8483	2	2	0	1	1	2	3	1	55	3.01	23.03	2.53	13.02	0.5	7.83	8.53	0	0	1	205	131	102	36	1	0	0	0	0	0	0	0	0	0	0	0	0	10	0	0
56	1	92	1.92	24.9566	2.37	2.54	68	0.7684	139.684	0	2	0	0	0	0	4	2	45	1.57	13.4	0.99	8.23	0.41	2.87	6.26	0	0	1	170	98	66	36.5	1	0	0	0	0	0	0	0	0	0	0	0	0	11	0	0
59	1	74	1.78	23.3556	2.76	2.99	112	1.2656	65.7791	0	2	0	0	0	0	4	2	60	1.6	15.95	1.5	10.66	0.36	4.19	7.93	0	0	1	240	140	107	36	2	0	0	0	0	0	0	0	0	0	0	0	0	13	0	0
71	1	93	1.73	31.0735	2.81	2.04	89	1.0057	88.6199	0	2	0	0	0	0	4	3	72	2.21	20.38	2.37	13.54	0.58	5.65	9.4	0	0	1	305	201	140	36	3	0	0	0	0	0	0	0	0	0	0	0	0	13	0	0
76	1	75	1.6	29.2969	2.89	2.58	103	1.1639	57.2787	2	2	0	0	0	0	1	3	68	3.71	25.64	2.78	15.4	0.73	9.01	9.4	0	0	1	285	164	115	36.8	3	0	0	0	0	0	0	0	0	0	0	0	0	16	0	0
59	1	80	1.67	28.6851	2.95	3.45	86	0.9718	92.6116	1	2	0	1	0	1	4	2	40	2.48	19.54	1.83	11.03	0.38	4.2	8.49	0	0	1	205	134	90	36.5	2	0	0	0	0	0	0	0	0	0	0	0	0	28	0	0
75	1	95	1.65	34.8944	3.13	4.99	88	0.9944	86.2469	1	2	0	1	0	1	3	2	40	3.28	21.24	1.95	13.21	0.47	7.03	9.28	0	0	1	200	109	75	36.8	2	0	0	0	0	0	0	0	0	0	0	0	0	13	0	0
74	1	85	1.68	30.1162	3.16	8.36	101	1.1413	68.2701	2	2	2	0	0	0	3	3	29	5.11	34.26	2.38	24.38	1.45	11	11.49	0	0	1	125	126	75	36.8	2	0	0	0	0	0	0	0	0	0	0	0	0	14	0	0
79	1	100	1.72	33.8021	3.25	1.64	85	0.9605	88.2064	0	2	0	0	0	0	2	1	60	2.02	15.17	1.43	8.66	0.31	4.28	7.38	0	0	1	165	93	66	36	1	0	0	0	0	0	0	0	0	0	0	0	0	14	0	0
66	1	80	1.76	25.8264	3.26	2.34	92	1.0396	79.0902	0	2	0	0	1	1	1	3	76	1.78	16.82	2.1	9.78	0.42	4.22	7.3	0	0	1	125	108	23	36	2	0	0	0	0	0	0	0	0	0	0	0	0	12	0	0
51	1	92	1.75	30.0408	3.36	3.18	94	1.0622	107.063	0	2	0	0	0	0	3	1	22	0.96	11.94	0.78	8.22	0.32	2.64	6.24	0	0	1	145	121	76	36	1	0	0	0	0	0	0	0	0	0	0	0	0	12	0	0
65	1	70	1.78	22.0932	3.67	8.53	147	1.6611	43.8966	0	2	0	0	1	1	3	3	45	2.81	22.83	2.23	13.35	0.38	7.53	8.8	0	0	1	225	156	86	36	3	0	0	0	0	0	0	0	0	0	0	0	0	14	0	0
70	1	78	1.65	28.6501	3.86	1.54	100	1.13	67.1091	0	2	0	0	0	0	1	2	64	1.92	15.54	1.65	8.76	0.3	3.89	7.64	0	0	1	165	107	66	36.1	1	0	0	0	0	0	0	0	0	0	0	0	0	11	0	0
66	1	94	1.74	31.0477	3.98	3.02	98	1.1074	87.2414	0	2	0	0	0	0	3	3	30	1.91	19.88	1.83	13.29	0.57	5.1	8.84	0	0	1	300	184	122	36.8	3	0	0	0	0	0	0	0	0	0	0	0	0	5	0	0
62	0	57	1.56	23.4	2.4	1.11	87	0.9831	53.3898	0	2	0	0	0	0	3	3	54	2.64	20.16	2.64	13.69	0.33	4.24	8.23	0	0	1	220	132	96	36	3	0	0	0	0	0	0	0	0	0	0	0	0	11	0	0
67	0	72	1.55	30	3.13	1.17	69	0.7797	79.5819	2	0	0	1	0	1	2	1	59	3.4	20.67	2.05	14.28	0.42	4.97	7.01	0	0	1	195	112	82	36	1	0	0	0	0	0	0	0	0	0	0	0	0	21	0	0
72	0	70	1.63	26.3	3.8	3.45	112	1.2656	52.237	0	2	0	0	0	0	3	2	60	4.556	27.902	3.184	18.499	0.396	8.345	11.446	0	0	1	126	76	42	33	1	0	0	0	0	0	0	0	0	0	0	0	0	29	0	0
61	0	69	1.6	27	3.07	2.54	51	0.5763	131.37	1	2	0	0	1	1	2	3	85	1.895	16.056	2.724	10.938	0.442	3.153	6.168	0	0	1	256	138	96	36	2	0	0	0	0	0	0	0	0	0	0	0	0	16	0	0
76	0	82	1.6	32	3	2.39	67	0.7571	96.2738	0	2	0	0	1	1	2	0	55	1.478	12.776	2.573	8.103	0.251	2.532	6.52	0	0	1	134	69	49	36	0	0	0	0	0	0	0	0	0	0	0	0	0	19	0	0
72	0	97	1.63	36.5	3.5	8.86	114	1.2882	71.1156	2	2	0	0	0	0	4	0	35	2.972	18.805	1.706	11.854	0.702	5.718	7.693	0	0	1	127	69	38	36	0	0	0	0	0	0	0	0	0	0	0	0	0	23	0	0
76	0	85	1.65	31.2	2.67	11.82	180	2.034	37.1463	1	2	0	1	1	2	4	1	66	4.682	31.496	3.766	19.432	0.411	13.922	10.11	0	0	1	170	98	72	36	1	0	0	0	0	0	0	0	0	0	0	0	0	13	0	0
65	0	61	1.59	24.1	2.4	4.12	71	0.8023	79.1994	1	2	0	1	0	1	3	3	68	3.568	22.645	3.179	14.994	0.395	5.038	8.75	0	0	1	279	151	117	36	3	0	0	0	0	0	0	0	0	0	0	0	0	14	0	0
76	0	62	1.55	25.8	2.6	2.47	48	0.5424	101.606	1	2	0	0	0	0	3	1	60	2.424	15.323	2.306	10.248	0.249	3.201	7.166	0	0	1	171	105	76	36	1	0	0	0	0	0	0	0	0	0	0	0	0	15	0	0
77	0	89	1.65	32.7	2.37	4.23	82	0.9266	84.0438	0	2	0	0	0	0	3	2	60	2.492	17.704	1.93	12.323	0.527	4.974	7.677	0	0	1	148	81	62	36	2	0	0	0	0	0	0	0	0	0	0	0	0	30	0	0
77	0	73	1.56	30	3.13	3.56	62	0.7006	91.1719	1	2	0	1	0	1	2	2	74	3.48	20.681	3.036	14.103	0.376	5.069	8.608	0	0	1	170	110	88	36	2	0	0	0	0	0	0	0	0	0	0	0	0	7	0	0
61	1	82	1.67	29.4	3.1	1.51	62	0.7006	128.422	0	1	0	0	0	0	1	3	50	1.39	12.4	1.38	7.27	0.38	2.41	6.34	0	0	1	195	117	73	34	3	0	0	0	0	0	0	0	0	0	0	0	0	11	0	0
54	1	105	1.86	30	3.1	1.67	63	0.7119	176.172	2	1	0	0	0	0	0	3	45	1.74	16.75	1.23	10.05	1.12	4.14	5.68	0	0	1	390	134	116	36	2	0	0	0	0	0	0	0	0	0	0	0	0	15	0	0
78	0	70.5	1.6	27.5391	2.45	1.86	86	0.9718	53.0995	0	1	0	0	0	0	3	3	50	4.03	23.2	2.91	17.15	0.38	6.12	8.74	0	0	1	232	146	104	36	3	0	0	0	0	0	0	0	0	0	0	0	0	11	0	0
61	1	82	1.67	29.4023	3	0.57	62	0.7006	128.422	0	1	0	0	0	0	3	3	50	1.16	12.64	1.59	8.56	0.47	2.91	6.79	0	0	1	179	117	73	36	3	0	0	0	0	0	0	0	0	0	0	0	0	14	0	0
54	1	105	1.86	30.3503	2.7	2.2	63	0.7119	176.172	2	1	0	1	0	1	3	3	45	2.23	19.42	1.41	11.65	1.12	4.78	6.5	0	0	1	327	134	116	36	2	0	0	0	0	0	0	0	0	0	0	0	0	15	0	0
76	1	75	1.64	27.8852	2.9	0.87	77	0.8701	76.6195	1	1	0	0	0	0	2	3	60	2.71	19.52	2.54	11.8	0.49	5.72	8.67	0	0	1	182	123	100	36	3	0	0	0	0	0	0	0	0	0	0	0	0	7	0	0
81	0	53	1.57	21.5019	3.85	4.38	76	0.8588	42.9855	0	1	1	0	0	0	4	1	48	8.24	30.62	2.07	25.2	0.2	6.95	11.91	0	1	0	157	0	0	36	0	0	0	0	0	0	0	0	0	0	0	0	0	10	0	1
79	0	72	1.66	26.1286	1.57	3.23	84	0.9492	54.6249	0	2	0	1	0	1	3	2	68	2.12	13.12	1.25	7.95	0.29	2.75	5.1	1	0	0	210	99	52	36.5	3	0	1	0	0	0	0	0	0	0	0	0	0	13	1	0
73	0	82	1.49	36.9353	2.07	1.5	57	0.6441	100.698	0	2	0	0	0	0	3	1	59	0.96	7.65	0.59	5.02	0.17	0.86	3.44	1	0	0	160	35	20	36	1	0	1	0	0	0	0	0	0	0	0	0	0	18	1	0
64	0	82	1.64	30.4878	2.15	1.16	57	0.6441	114.225	0	2	0	0	0	0	3	3	70	0.94	9.14	0.77	6.07	0.25	0.94	3.7	1	0	0	158	72	38	36	3	0	1	0	0	0	0	0	0	0	0	0	0	11	1	0
57	0	78	1.65	28.6501	2.22	0.69	73	0.8249	92.6526	1	2	0	0	0	0	2	3	70	0.48	7.34	0.68	4.73	0.25	1.2	2.62	1	0	0	254	129	62	36.8	5	0	1	0	0	0	0	0	0	0	0	0	0	9	1	0
76	0	53	1.47	24.5268	2.28	3.82	116	1.3108	30.5496	0	2	0	1	1	2	0	3	70	5.26	24.99	3.5	15.03	0.24	7.65	9.01	1	0	0	135	55	24	36.8	1	0	1	0	0	0	0	0	0	0	0	0	0	20	1	0
73	0	72	1.68	25.5102	2.35	1.44	63	0.7119	79.9972	0	2	0	0	0	0	0	3	67	1.16	10.11	1.05	6.62	0.25	1.4	3.82	1	0	0	210	110	74	35.6	3	0	0	1	0	0	0	0	0	0	0	0	0	24	1	0
79	0	75	1.57	30.4272	2.43	3.23	95	1.0735	50.3125	0	2	0	0	1	1	3	3	63	2.24	15.26	2.22	9.35	0.23	3.93	5.26	1	0	0	170	52	27	36.8	3	0	1	0	0	0	0	0	0	0	0	0	0	19	1	0
75	0	70	1.56	28.764	2.45	2.06	59	0.6667	80.5689	0	2	2	0	0	0	3	2	78	1.48	11.45	0.86	8.06	0.29	1.25	4.43	1	0	0	154	68	38	36	2	0	0	0	0	0	0	0	0	0	0	1	0	13	1	0
76	0	70	1.54	29.5159	2.52	6.06	129	1.4577	36.2824	0	2	1	1	1	2	3	3	63	4.66	28.08	3.41	18.19	0.62	11.37	8.12	1	0	0	166	69	37	36.8	3	0	1	0	0	0	0	0	0	0	0	0	0	14	1	0
61	0	75	1.68	26.5731	2.56	0.91	62	0.7006	99.84	2	2	0	0	0	0	0	1	70	0.6	7.89	0.63	4.86	0.42	1.18	3.02	1	0	0	180	71	37	36	2	0	1	0	0	0	0	0	0	0	0	0	0	13	1	0
68	0	70	1.63	26.3465	2.64	2.11	79	0.8927	66.6517	0	2	1	0	0	0	3	2	80	1.07	9.47	0.68	6.84	0.26	1.57	3.64	1	0	0	129	68	24	36	1	0	1	0	0	0	0	0	0	0	0	0	0	13	1	0
69	0	83	1.63	31.2394	2.72	1.7	92	1.0396	66.9201	2	2	0	0	0	0	2	3	65	1.27	12.34	1.11	7.37	0.54	4.04	3.94	1	0	0	150	63	32	36.5	3	0	1	0	0	0	0	0	0	0	0	0	0	14	1	0
61	0	92	1.68	32.5964	2.76	1.39	71	0.8023	106.946	0	2	0	0	0	0	4	2	60	0.61	7.58	0.5	5.11	0.28	1.01	2.78	1	0	0	150	62	33	36.1	3	0	1	0	0	0	0	0	0	0	0	0	0	13	1	0
76	0	65	1.54	27.4077	2.91	3.57	88	0.9944	49.3877	0	2	2	1	0	1	3	2	60	2.56	15.27	1.21	10.16	0.32	2.89	5.88	1	0	0	135	0	0	36.8	2	0	1	0	0	0	0	0	0	0	0	0	0	14	1	0
61	0	70	1.68	24.8016	2.93	1.07	53	0.5989	109.008	1	2	0	0	0	0	3	3	60	0.62	7.52	0.84	5.22	0.28	0.95	2.86	1	0	0	240	110	67	36.8	4	0	1	0	0	0	0	0	0	0	0	0	0	10	1	0
64	0	78	1.58	31.245	2.98	0.93	69	0.7797	89.7567	0	2	0	0	0	0	3	2	75	0.58	6.82	0.6	4.37	0.17	0.68	2.93	1	0	0	205	84	39	36.8	3	0	1	0	0	0	0	0	0	0	0	0	0	13	1	0
54	0	75	1.67	26.8923	3.1	0.83	59	0.6667	114.213	1	2	0	0	0	0	3	4	69	0.43	7.28	0.57	4.97	0.23	0.84	2.54	1	0	0	135	50	26	36	2	0	1	0	0	0	0	0	0	0	0	0	0	11	1	0
74	0	85	1.58	34.049	3.15	6.71	141	1.5933	41.5673	2	2	0	0	1	1	3	3	62	3.18	24.92	2.91	13.93	0.79	15.37	6.45	1	0	0	170	76	37	35.6	3	0	1	0	0	0	0	0	0	0	0	0	0	15	1	0
69	0	101	1.52	43.7154	3.22	2.05	102	1.1526	73.4493	2	2	0	0	0	0	3	3	55	1.42	13.96	1.17	8.21	0.67	5.47	4.12	1	0	0	260	118	69	36.8	2	0	1	0	0	0	0	0	0	0	0	0	0	21	1	0
76	0	83	1.58	33.2479	3.72	6.26	175	1.9775	31.7123	0	2	0	0	1	1	3	3	70	3.5	23.4	2.76	13.81	0.36	12.3	6.4	1	0	0	163	69	43	36	3	1	0	0	0	0	0	0	0	0	0	0	0	16	1	0
50	0	70	1.56	28.764	3.92	0.83	63	0.7119	104.474	0	2	0	0	0	0	3	2	64	0.36	5.7	0.3	3.78	0.1	0.49	2.49	1	0	0	221	107	53	36	3	0	1	0	0	0	0	0	0	0	0	0	0	12	1	0
56	1	86	1.72	29.0698	1.4	1.14	76	0.8588	116.83	0	2	0	1	0	1	3	2	80	0.43	6.71	0.52	3.86	0.21	0.89	3.28	1	0	0	185	67	21	36	3	0	1	0	0	0	0	0	0	0	0	0	0	11	1	0
70	1	78	1.68	27.6361	1.59	1.06	67	0.7571	100.163	0	2	0	0	0	0	3	2	60	0.68	6.67	0.52	3.75	0.17	0.83	3.51	1	0	0	148	62	34	36	3	0	0	0	1	0	0	0	0	0	0	0	0	11	1	0
58	1	105	1.7	36.3322	1.68	0.67	74	0.8362	143.008	0	2	0	0	0	0	3	3	60	0.32	5.71	0.41	3.38	0.2	0.82	2.65	1	0	0	230	0	0	36	3	0	1	0	0	0	0	0	0	0	0	0	0	38	1	0
60	1	74	1.71	25.3069	1.72	1.68	68	0.7684	107.004	0	2	0	0	0	0	2	3	60	0.99	8.58	0.52	5.42	0.17	0.99	4.34	1	0	0	215	0	0	36	1	0	0	0	0	0	0	1	0	0	0	0	0	14	1	0
58	1	93	1.82	28.0763	1.74	0.82	87	0.9831	107.737	0	2	1	0	0	0	0	1	40	0.41	7.04	0.35	4.46	0.29	1.07	3.05	1	0	0	150	0	0	36	1	0	1	0	0	0	0	0	0	0	0	0	0	11	1	0
61	1	109	1.78	34.4022	1.78	0.86	99	1.1187	106.907	0	2	0	0	0	0	3	3	69	0.5	7.43	0.5	4.47	0.26	2.04	3.01	1	0	0	230	106	78	36	2	0	1	0	0	0	0	0	0	0	0	0	0	14	1	0
44	1	99	1.72	33.464	1.84	0.67	88	0.9944	132.743	0	2	0	0	0	0	3	3	70	0.26	5.33	0.25	3.13	0.14	0.86	2.41	1	0	0	235	85	52	36.8	3	0	1	0	0	0	0	0	0	0	0	0	0	10	1	0
70	1	82	1.77	26.1738	1.87	0.66	80	0.904	88.1883	1	2	0	0	0	0	0	2	68	0.56	7.08	0.58	3.78	0.25	1.44	3.26	1	0	0	145	69	37	35.8	3	0	1	0	0	0	0	0	0	0	0	0	0	13	1	0
69	1	73	1.65	26.8136	1.91	5.81	76	0.8588	83.8217	0	2	0	1	0	1	3	3	60	2.27	13.64	0.92	8.34	0.26	2.11	6.41	1	0	0	182	78	24	36.8	2	0	1	0	0	0	0	0	0	0	0	0	0	20	1	0
60	1	110	1.84	32.4905	1.93	0.5	67	0.7571	161.435	0	2	0	0	0	0	0	3	60	0.38	6.56	0.43	4.07	0.28	0.93	2.8	1	0	0	197	94	51	36.8	4	0	0	0	0	0	0	0	0	1	0	0	0	11	1	0
72	1	84	1.69	29.4107	1.99	1.06	79	0.8927	88.869	0	2	0	0	0	0	2	3	50	0.75	8.1	0.74	4.57	0.21	1.43	3.79	1	0	0	191	107	56	36	4	0	1	0	0	0	0	0	0	0	0	0	0	15	1	0
72	1	88	1.85	25.7122	2.02	0.78	80	0.904	91.9371	0	2	0	0	0	0	2	3	73	0.72	8.24	0.69	4.7	0.25	1.58	3.61	1	0	0	185	100	53	36.8	2	0	1	0	0	0	0	0	0	0	0	0	0	11	1	0
71	1	84	1.87	24.0213	2.09	0.92	104	1.1752	68.499	0	2	0	0	0	0	0	3	77	0.82	9.66	0.76	5.25	0.26	2.74	3.91	1	0	0	120	44	27	36.8	2	0	1	0	0	0	0	0	0	0	0	0	0	14	1	0
55	1	82	1.77	26.1738	2.12	0.91	73	0.8249	117.354	0	2	0	0	0	0	3	3	46	0.32	5.7	0.39	3.37	0.16	0.7	2.74	1	0	0	200	70	44	36.2	3	0	1	0	0	0	0	0	0	0	0	0	0	13	1	0
65	1	80	1.6	31.25	2.13	0.98	93	1.0509	79.2971	1	2	0	0	0	0	0	3	46	0.7	7.77	0.68	4.59	0.17	1.69	3.7	1	0	0	202	75	53	36	2	0	0	0	0	0	0	1	0	0	0	0	0	15	1	0
69	1	113	1.78	35.6647	2.15	1.42	75	0.8475	131.481	0	2	2	0	0	0	3	3	50	0.8	10.17	0.58	6.7	0.48	1.78	3.79	1	0	0	162	73	35	36	4	0	1	0	0	0	0	0	0	0	0	0	0	16	1	0
80	1	95	1.72	32.112	2.18	2.23	115	1.2995	60.9209	0	2	0	1	0	1	2	3	60	2.27	16.87	1.44	8.89	0.44	6.31	6.3	1	0	0	213	0	0	36.8	3	0	0	0	0	0	0	0	0	1	0	0	0	24	1	0
70	1	76	1.75	24.8163	2.19	0.99	93	1.0509	70.3101	0	2	0	0	0	0	2	3	65	0.73	8.22	0.73	4.53	0.19	1.81	3.79	1	0	0	200	78	43	36	4	0	0	0	0	0	0	1	0	0	0	0	0	10	1	0
65	1	89	1.68	31.5334	2.21	1.86	82	0.9266	100.052	2	2	0	1	0	1	3	3	60	0.88	10.29	0.91	5.47	0.57	2.45	4.4	1	0	0	224	107	66	36	3	0	1	0	0	0	0	0	0	0	0	0	0	14	1	0
56	1	110	1.82	33.2085	2.21	0.5	69	0.7797	164.593	0	2	0	0	0	0	0	3	55	0.33	6.27	0.35	3.88	0.24	0.86	2.64	1	0	0	180	81	56	36.5	3	0	1	0	0	0	0	0	0	0	0	0	0	12	1	0
62	1	100	1.77	31.9193	2.22	0.88	93	1.0509	103.086	0	2	0	0	0	0	3	3	65	0.65	8.08	0.67	5.26	0.22	2.04	2.93	1	0	0	181	79	42	36.8	4	0	1	0	0	0	0	0	0	0	0	0	0	4	1	1
76	1	72	1.7	24.9135	2.23	4.11	201	2.2713	28.1777	1	2	0	1	1	2	3	4	70	3.68	27.91	3.33	13.96	0.53	14.74	8.77	1	0	0	350	135	62	35.8	4	0	0	0	0	1	0	0	0	0	0	0	0	15	1	0
57	1	81	1.78	25.565	2.35	0.94	59	0.6667	140.055	0	2	0	0	1	1	2	3	65	0.35	6.2	0.68	3.67	0.17	0.58	3.01	1	0	0	170	59	38	36	2	0	0	0	0	0	0	1	0	0	0	0	0	12	1	0
65	1	92	1.73	30.7394	2.36	0.86	107	1.2091	79.2601	0	2	0	0	0	0	2	3	65	0.59	8.29	0.65	4.5	0.23	2.22	3.48	1	0	0	172	68	36	36.8	3	0	1	0	0	0	0	0	0	0	0	0	0	11	1	0
81	1	84	1.75	27.4286	2.4	1.63	84	0.9492	72.5172	0	2	0	0	0	0	3	3	68	1.28	10.54	0.96	5.83	0.25	2.38	4.58	1	0	0	118	0	0	36.8	2	0	0	0	0	0	0	1	0	0	0	0	0	11	1	0
54	1	115	1.77	36.7072	2.43	0.55	73	0.8249	166.519	0	2	0	0	0	0	2	2	65	0.27	5.38	0.23	3.22	0.19	0.74	2.41	1	0	0	200	96	59	36.8	3	0	0	0	0	1	0	0	0	0	0	0	0	11	1	0
77	1	65	1.72	21.9713	2.44	1.46	86	0.9718	58.5254	0	2	1	0	0	0	2	3	68	1.54	12.42	0.93	7.69	0.3	2.47	5.31	1	0	0	165	78	45	36	3	0	1	0	0	0	0	0	0	0	0	0	0	17	1	0
78	1	82	1.72	27.7177	2.46	0.92	67	0.7571	93.2652	0	2	0	0	0	0	2	3	70	1.06	9.49	0.88	5.41	0.24	1.45	4.34	1	0	0	180	68	35	36	3	0	1	0	0	0	0	0	0	0	0	0	0	12	1	0
81	1	80	1.62	30.4832	2.49	1.92	86	0.9718	67.4579	2	2	0	0	0	0	2	3	55	1.87	13.86	1.21	7.31	0.48	4.36	5.59	1	0	0	161	58	34	36.8	2	0	0	0	0	0	0	1	0	0	0	0	0	13	1	0
56	1	96	1.86	27.7489	2.49	0.85	78	0.8814	127.071	1	2	0	1	0	1	0	3	65	0.45	7.73	0.55	4.42	0.37	1.44	3.13	1	0	0	160	75	39	36.8	3	0	1	0	0	0	0	0	0	0	0	0	0	12	1	0
79	1	71	1.64	26.398	2.51	2.1	100	1.13	53.2325	0	2	0	0	0	0	3	2	40	1.64	12.42	0.91	6.72	0.21	2.97	5.57	1	0	0	160	0	0	36.2	1	0	1	0	0	0	0	0	0	0	0	0	0	11	1	0
62	1	85	1.76	27.4406	2.54	2.04	89	1.0057	91.5614	0	2	1	1	1	2	2	3	50	0.62	7.57	0.85	4.25	0.21	1.43	3.77	1	0	0	170	60	26	36.8	2	0	0	0	0	0	0	0	0	0	0	1	0	11	1	0
69	1	95	1.76	30.6689	2.54	0.64	89	1.0057	93.1496	0	2	0	0	0	0	0	4	63	0.61	7.95	0.63	4.61	0.23	1.7	3.39	1	0	0	160	62	33	36	2	0	1	0	0	0	0	0	0	0	0	0	0	11	1	0
59	1	74	1.7	25.6055	2.54	0.55	84	0.9492	87.7054	0	2	0	0	0	0	2	1	60	0.33	5.08	0.37	2.83	0.13	0.76	2.8	1	0	0	215	124	66	36.8	2	0	1	0	0	0	0	0	0	0	0	0	0	10	1	0
74	1	95	1.72	32.112	2.56	1.67	92	1.0396	83.7662	1	2	0	0	0	0	3	3	55	0.97	9.73	0.89	5.5	0.33	3.2	3.82	1	0	0	211	92	60	36	4	0	1	0	0	0	0	0	0	0	0	0	0	11	1	0
68	1	116	1.86	33.5299	2.57	1.18	89	1.0057	115.343	0	2	0	1	1	2	2	3	54	1.16	13.17	1.19	7.79	0.46	3.26	4.81	1	0	0	187	83	43	36.5	3	0	0	0	0	0	0	0	0	0	0	0	1	10	1	0
67	1	76	1.72	25.6896	2.57	1.02	129	1.4577	52.8611	0	2	0	0	0	0	0	3	60	1.05	11.52	0.87	6.25	0.24	4.62	4.48	1	0	0	143	0	0	36.8	3	0	0	0	0	0	0	1	0	0	0	0	0	16	1	0
73	1	84	1.7	29.0657	2.61	2.86	88	0.9944	78.6069	1	2	0	0	1	1	4	3	55	1.07	11.9	1.44	6.38	0.31	2.59	4.58	1	0	0	155	82	47	36.8	4	0	1	0	0	0	0	0	0	0	0	0	0	13	1	0
49	1	75	1.75	24.4898	2.61	0.55	57	0.6441	147.169	0	2	0	0	0	0	2	3	64	0.26	5.15	0.29	3.14	0.13	0.42	2.57	1	0	0	175	86	53	36	3	0	1	0	0	0	0	0	0	0	0	0	0	10	1	0
66	1	70	1.67	25.0995	2.64	0.66	73	0.8249	87.216	0	2	0	0	0	0	2	3	55	0.61	7.26	0.65	4.21	0.17	1.02	3.66	1	0	0	171	76	38	36.8	2	0	1	0	0	0	0	0	0	0	0	0	0	13	1	0
72	1	71	1.73	23.7228	2.71	1.82	127	1.4351	46.7254	1	2	0	0	0	0	2	3	60	1.33	14.14	1.19	7.16	0.35	6.47	5.03	1	0	0	190	0	0	36	2	0	0	0	0	1	0	0	0	0	0	0	0	12	1	0
77	1	61	1.6	23.8281	2.8	1.31	60	0.678	78.7242	0	2	2	0	0	0	0	3	60	1.55	11.12	0.98	7.08	0.23	1.2	5.72	1	0	0	172	92	50	36	3	0	0	0	0	0	0	0	0	1	0	0	0	29	1	0
67	1	91	1.94	24.179	2.81	1.5	101	1.1413	80.841	1	2	0	0	0	0	3	3	50	0.66	9.44	0.72	5.17	0.38	3.14	3.42	1	0	0	118	0	0	36	2	0	1	0	0	0	0	0	0	0	0	0	0	11	1	0
68	1	102.4	1.75	33.4367	2.83	1.19	91	1.0283	99.5818	2	2	0	0	0	0	3	3	65	0.78	9.96	0.72	5.34	0.54	3.2	3.79	1	0	0	215	92	40	36.8	4	0	1	0	0	0	0	0	0	0	0	0	0	10	1	0
63	1	78	1.75	25.4694	2.93	1.16	144	1.6272	51.2639	2	2	0	0	0	0	2	3	75	0.99	13.8	0.94	6.71	0.54	7.07	4.7	1	0	0	210	98	52	36	3	0	0	0	0	0	0	0	0	1	0	0	0	18	1	0
70	1	72	1.73	24.0569	2.96	0.99	107	1.2091	57.8943	0	2	0	0	0	0	2	3	64	0.91	9.91	0.83	5.34	0.21	2.67	4.29	1	0	0	184	74	38	36.8	3	0	1	0	0	0	0	0	0	0	0	0	0	15	1	0
74	1	77	1.8	23.7654	3.01	4.93	115	1.2995	54.3158	1	2	0	0	1	1	4	3	45	1.86	17.39	1.91	9.48	0.41	6.33	5.77	1	0	0	166	80	38	36.8	3	0	0	0	0	0	0	0	0	0	0	0	1	12	1	0
71	1	95	1.74	31.378	3.02	1.44	83	0.9379	97.0697	1	2	0	0	1	1	0	2	60	0.75	8.57	0.95	4.75	0.28	2.1	3.63	1	0	0	135	0	0	36	1	0	1	0	0	0	0	0	0	0	0	0	0	11	1	0
67	1	76	1.78	23.9869	3.02	1.89	77	0.8701	88.5594	0	1	2	1	0	1	2	3	47	1.01	10.78	0.87	6.75	0.41	1.56	4.74	1	0	0	220	124	81	36.8	5	0	1	0	0	0	0	0	0	0	0	0	0	20	1	0
73	1	80	1.77	25.5354	3.11	4.6	102	1.1526	64.5883	1	2	0	0	0	0	4	4	30	1.71	16.04	1.24	9.61	0.43	4.33	5.42	1	0	0	200	0	0	36	4	0	1	0	0	0	0	0	0	0	0	0	0	13	1	0
79	1	71	1.66	25.7657	3.13	2.97	79	0.8927	67.383	2	2	0	0	0	0	3	3	50	1.76	13.46	1.16	7.23	0.46	3.54	5.58	1	0	0	133	52	28	36.8	2	0	1	0	0	0	0	0	0	0	0	0	0	13	1	0
73	1	95	1.75	31.0204	3.15	1.51	513	5.7969	15.25	1	2	0	0	0	0	2	1	59	2.16	15.48	0.76	9.49	0.53		5.77	1	0	0	200	0	0	36	2	0	0	0	0	0	0	0	0	1	0	0	0	16	1	0
58	1	86	1.72	29.0698	3.17	1.65	68	0.7684	127.465	2	2	0	0	1	1	0	3	50	0.48	8.09	0.86	4.44	0.38	1.29	3.46	1	0	0	152	39	19	36	2	0	1	0	0	0	0	0	0	0	0	0	0	9	1	0
65	1	77	1.78	24.3025	3.19	1.71	68	0.7684	104.384	1	2	0	0	0	0	3	3	20	0.82	10.64	0.997	6.31	0.37	1.37	4.28	1	0	0	120	89	50	36	2	0	1	0	0	0	0	0	0	0	0	0	0	14	1	0
76	1	83	1.68	29.4076	3.2	2.32	66	0.7458	98.9243	0	2	0	0	0	0	4	3	40	1.44	11.79	0.95	7.25	0.28	1.54	5.01	1	0	0	180	101	56	36	4	0	1	0	0	0	0	0	0	0	0	0	0	20	1	0
79	1	78	1.68	27.6361	3.23	3.24	112	1.2656	52.215	1	2	1	1	0	1	2	4	71	3.17	21.06	1.72	12.95	0.74	8.69	7.1	1	0	0	218	104	57	36	3	0	1	0	0	0	0	0	0	0	0	0	0	15	1	0
75	1	82	1.65	30.1194	3.24	7.65	124	1.4012	52.8317	2	2	0	0	0	0	2	3	48	3.85	23.3	1.28	12.74	0.66	12.2	7.74	1	0	0	240	0	0	36	1	0	1	0	0	0	0	0	0	0	0	0	0	13	1	0
68	1	97	1.79	30.2737	3.26	8.19	114	1.2882	75.2989	2	2	0	0	0	0	4	3	45	2.83	21.56	0.9	12.32	0.78	8.34	6.73	1	0	0	358	155	63	36	3	0	1	0	0	0	0	0	0	0	0	0	0	15	1	0
49	1	91	1.78	28.7211	3.26	1.24	69	0.7797	147.51	0	2	0	0	0	0	2	3	25	0.38	7.4	0.36	4.68	0.18	0.7	3.12	1	0	0	202	72	37	36.5	3	0	1	0	0	0	0	0	0	0	0	0	0	15	1	0
63	1	68	1.68	24.093	3.28	2.53	70	0.791	91.9371	0	2	2	0	1	1	3	3	45	0.89	11.3	1.04	7.76	0.31	1.2	4.82	1	0	0	217	109	53	36.8	3	0	1	0	0	0	0	0	0	0	0	0	0	12	1	0
80	1	107	1.76	34.5429	3.32	2	79	0.8927	99.8842	0	2	0	1	1	2	3	3	53	1.96	15.24	1.82	8.65	0.44	3.27	5.95	1	0	0	172	79	34	36	3	0	0	0	0	0	0	0	1	0	0	0	0	18	1	0
83	1	99	1.74	32.6992	3.53	3.77	104	1.1752	66.6908	0	2	0	0	0	0	4	2	50	1.88	13.77	0.8	7.58	0.32	4.23	5.2	1	0	0	171	53	24	36	2	0	0	0	0	0	0	1	0	0	0	0	0	22	1	0
64	1	74	1.73	24.7252	3.61	0.76	84	0.9492	82.2915	1	2	0	0	0	0	0	4	60	0.5	7.29	0.69	4.14	0.23	1.48	3.21	1	0	0	207	105	63	36.8	4	0	1	0	0	0	0	0	0	0	0	0	0	12	1	0
75	1	63	1.53	26.9127	3.84	4	305	3.4465	16.5022	0	2	0	1	1	2	3	3	60	7.13	38.02	3.59	19.12	0.36	19.41	12.85	1	0	0	218	111	66	36.8	3	0	0	0	0	0	0	0	0	1	0	0	0	15	1	0
74	1	80	1.67	28.6851	4.01	3.71	80	0.904	81.1209	1	2	2	1	0	1	3	3	45	1.94	16.43	1.31	10.6	0.72	3.24	6.14	1	0	0	193	113	63	36.8	2	0	1	0	0	0	0	0	0	0	0	0	0	13	1	0
77	1	102	1.72	34.4781	4.05	10.13	305	3.4465	25.8958	2	2	0	0	0	0	3	3	60	7.27	39.1	1.65	19.87	1	30.47	10.3	1	0	0	250	142	41	36	3	0	0	0	0	0	0	0	1	0	0	0	0	9	1	0
71	1	55	1.78	17.3589	4.13	1.02	62	0.7006	75.2331	0	2	0	0	0	0	2	3	55	0.95	9.03	0.79	5.38	0.18	1.07	4.5	1	0	0	161	96	49	36.8	4	0	1	0	0	0	0	0	0	0	0	0	0	13	1	0
47	1	105	1.8	32.4074	2.74	1.12	55	0.6215	218.222	1	2	0	0	1	1	2	3	44	0.31	6.94	0.64	4.4	0.21	0.59	2.63	1	0	0	177	75	35	36	3	0	0	0	0	0	1	0	0	0	0	0	0	7	1	0
48	1	74	1.71	25.3069	2.33	1.06	82	0.9266	102.046	0	2	0	0	0	0	3	3	44	0.26	4.89	0.31	2.87	0.09	0.56	2.45	1	0	0	240	97	51	36	3	0	0	0	0	0	0	1	0	0	0	0	0	13	1	0
49	1	120	1.71	41.0383	1.89	0.58	91	1.0283	147.493	1	2	0	0	0	0	0	3	55	0.24	5.48	0.29	3.18	0.18	1.12	2.1	1	0	0	140	50	26	36	3	0	1	0	0	0	0	0	0	0	0	0	0	17	1	0
50	1	70	1.72	23.6614	2.36	0.65	61	0.6893	126.94	0	2	0	0	0	0	2	1	65	0.17	3.34	0.16	1.91	0.07	0.23	2.05	1	0	0	200	24	11	36	2	0	1	0	0	0	0	0	0	0	0	0	0	15	1	0
52	1	110	1.75	35.9184	3.14	0.67	73	0.8249	162.983	1	2	0	0	0	0	3	3	70	0.23	5.13	0.33	3.02	0.19	0.75	2.1	1	0	0	220	98	36	36	3	0	0	0	0	0	0	1	0	0	0	0	0	10	1	0
54	1	106	1.85	30.9715	3.11	1.08	143	1.6159	78.3533	1	2	0	0	0	0	2	3	49	0.47	9.87	0.52	5.17	0.3	4.1	2.98	1	0	0	186	49	28	36	3	0	0	0	0	0	0	0	0	0	0	1	0	14	1	0
55	1	89	1.82	26.8687	2.19	0.7	87	0.9831	106.876	0	2	0	0	1	1	2	3	59	0.28	5.35	0.59	3.04	0.12	0.79	2.48	1	0	0	170	92	52	36	4	0	0	0	0	0	0	0	0	0	0	1	0	29	1	0
55	1	96	1.9	26.5928	2.14	0.91	69	0.7797	145.355	0	2	0	0	0	0	3	3	47	0.26	5.08	0.35	3.11	0.16	0.58	2.3	1	0	0	240	128	69	36	2	0	1	0	0	0	0	0	0	0	0	0	0	35	1	0
56	1	59	1.69	20.6575	2.86	1.44	64	0.7232	95.1788	0	0	0	1	1	2	3	2	65	0.57	6.66	0.71	4.03	0.12	0.44	4.03	1	0	0	200	79	35	36	2	0	0	0	0	0	0	0	0	0	0	1	0	11	1	0
57	1	117	1.84	34.5581	2.44	1.3	109	1.2317	109.503	2	2	0	0	0	0	3	3	35	0.69	11.3	0.6	6.28	0.6	3.89	3.61	1	0	0	200	80	39	36	3	0	1	0	0	0	0	0	0	0	0	0	0	14	1	0
60	1	73	1.67	26.1752	2.11	0.69	92	1.0396	78.0215	0	2	0	0	0	0	2	3	55	0.36	5.05	0.55	2.75	0.11	0.86	2.75	1	0	0	201	67	37	36	3	1	0	0	0	0	0	0	0	0	0	0	0	21	1	0
61	1	68	1.8	20.9877	2.21	0.94	86	0.9718	76.7762	0	2	0	0	0	0	3	3	35	0.45	5.99	0.65	3.39	0.4	0.85	3.12	1	0	0	140	61	20	36	2	0	1	0	0	0	0	0	0	0	0	0	0	11	1	0
62	1	82	1.68	29.0533	3.07	1.92	89	1.0057	88.3299	0	2	0	1	0	1	3	3	34	0.81	9.57	0.89	6.03	0.31	1.33	4.25	1	0	0	210	98	53	36	4	0	0	0	0	0	0	0	0	0	0	1	0	15	1	0
63	1	90	1.82	27.1706	3	0.6	94	1.0622	90.6138	0	2	0	0	0	0	2	3	54	0.37	5.83	0.63	3.07	0.22	1.43	2.58	1	0	0	270	134	94	32	4	0	1	0	0	0	0	0	0	0	0	0	0	14	1	0
64	1	90	1.68	31.8878	3.56	2.88	245	2.7685	34.3146	1	2	0	0	0	0	3	3	57	0.93	13.59	1.07	6.1	0.29	6.22	4.24	1	0	0	190	127	64	36	4	1	0	0	0	0	0	0	0	0	0	0	0	50	1	0
66	1	96	1.81	29.3031	3.24	4.74	70	0.791	124.737	1	2	1	0	1	1	2	2	46	0.68	8.83	1.3	5.27	0.23	1.36	2.9	1	0	0	163	61	30	36	2	0	0	0	0	1	0	0	0	0	0	0	0	10	1	0
67	1	81	1.81	24.7245	2.5	0.68	79	0.8927	91.9962	1	2	0	0	0	0	2	2	65	0.38	5.35	0.53	2.86	0.18	0.92	2.61	1	0	0	125	49	26	36	2	0	1	0	0	0	0	0	0	0	0	0	0	17	1	0
67	1	92	1.73	30.7394	2.78	2.54	114	1.2882	72.4094	0	2	0	1	0	1	3	3	40	1	10.77	1.09	5.6	0.29	2.8	4.49	1	0	0	160	60	31	36	3	0	0	0	0	0	0	1	0	0	0	0	0	14	1	0
68	1	85	1.74	28.075	2.66	1.36	93	1.0509	80.8831	0	2	0	0	0	0	4	3	65	0.51	6.33	0.66	3.48	0.15	1.24	3.02	1	0	0	115	46	24	36	3	0	1	0	0	0	0	0	0	0	0	0	0	20	1	0
68	1	68	1.7	23.5294	2.19	3.43	96	1.0848	62.6844	0	2	0	1	0	1	2	2	55	0.77	7.33	0.72	3.76	0.16	1.35	4	1	0	0	125	58	25	36	3	0	1	0	0	0	0	0	0	0	0	0	0	26	1	0
69	1	73	1.7	25.2595	2.98	1.55	91	1.0283	70.005	1	2	0	0	1	1	3	3	65	0.79	8.98	1.72	4.81	0.18	1.89	3.93	1	0	0	150	56	34	36	3	0	1	0	0	0	0	0	0	0	0	0	0	17	1	0
70	1	90	1.76	29.0548	3.21	2.87	73	0.8249	106.073	1	2	0	1	1	2	4	3	65	0.85	9.23	1.64	4.85	0.32	1.58	4.05	1	0	0	345	63	34	36	3	0	1	0	0	0	0	0	0	0	0	0	0	15	1	0
70	1	72	1.7	24.9135	2.94	0.89	110	1.243	56.3154	1	2	0	0	0	0	3	3	65	0.81	8.93	0.99	4.48	0.22	2.79	3.78	1	0	0	150	56	22	36	3	0	1	0	0	0	0	0	0	0	0	0	0	24	1	0
70	1	88	1.75	28.7347	2.95	0.94	100	1.13	75.7129	2	2	1	0	0	0	1	3	70	0.8	9.04	0.86	4.49	0.39	2.95	3.7	1	0	0	195	88	48	33	3	0	1	0	0	0	0	0	0	0	0	0	0	11	1	0
71	1	94	1.8	29.0123	2.42	4.03	170	1.921	46.894	1	2	1	0	0	0	3	3	46	1.42	16.97	1.18	9.22	0.59	7.82	4.86	1	0	0	165	56	34	36	2	0	0	0	0	0	1	0	0	0	0	0	0	23	1	0
71	1	94	1.76	30.3461	2.82	1.23	119	1.3447	66.9914	0	2	0	0	0	0	2	3	56	0.99	11.56	0.84	6.69	0.35	3.47	4.11	1	0	0	185	97	57	36	3	0	0	0	0	0	0	0	0	0	0	1	0	32	1	0
71	1	72	1.78	22.7244	3.33	0.93	69	0.7797	88.4956	0	2	0	0	0	0	1	3	45	0.88	8.27	0.93	4.5	0.16	1.05	4.34	1	0	0	193	96	43	34	3	0	1	0	0	0	0	0	0	0	0	0	0	13	1	0
71	1	80	1.7	27.6817	3.16	1.25	74	0.8362	91.6846	0	0	1	0	0	0	3	3	45	0.64	6.73	0.77	3.76	0.16	0.85	3.43	1	0	0	162	76	37	36	3	0	1	0	0	0	0	0	0	0	0	0	0	11	1	0
72	1	77	1.82	23.246	3.11	1.09	82	0.9266	78.4829	0	2	0	0	0	0	2	3	55	0.75	7.89	0.73	4.7	0.25	1.3	3.59	1	0	0	195	68	37	36	3	1	0	0	0	0	0	0	0	0	0	0	0	13	1	0
72	1	80	1.72	27.0416	2.41	2.17	92	1.0396	72.6775	0	2	0	1	0	1	3	3	50	0.94	8.75	1.06	4.73	0.21	1.72	4.17	1	0	0	150	90	52	36	3	0	0	0	0	1	0	0	0	0	0	0	0	11	1	0
72	1	86	1.78	27.143	3.23	0.94	80	0.904	89.8476	0	2	1	0	0	0	3	2	65	0.51	5.82	0.52	3.17	0.15	0.9	2.97	1	0	0	165	63	34	36	4	0	1	0	0	0	0	0	0	0	0	0	0	10	1	0
73	1	72	1.66	26.1286	3.17	0.87	100	1.13	59.292	1	2	0	0	0	0	0	3	65	1.11	10.73	1.02	6.06	0.32	2.83	4.32	1	0	0	180	81	62	36	3	0	0	0	0	0	0	0	0	1	0	0	0	17	1	0
73	1	84	1.7	29.0657	3.07	0.72	63	0.7119	109.8	0	2	0	0	0	0	0	3	55	0.63	6.77	0.75	3.88	0.17	0.79	3.35	1	0	0	140	61	20	36	3	0	1	0	0	0	0	0	0	0	0	0	0	17	1	0
73	1	67	1.71	22.913	2.82	4.01	78	0.8814	70.7366	0	2	0	0	1	1	2	3	37	1.28	11.5	1.98	6.88	0.16	1.45	5.14	1	0	0	125	0	0	36	2	0	1	0	0	0	0	0	0	0	0	0	0	14	1	0
74	1	65	1.64	24.1672	2.58	1.26	69	0.7797	76.4183	0	2	0	0	1	1	3	3	65	1.67	12.48	2.23	7.76	0.14	1.67	4.58	1	0	0	150	57	27	36	3	0	0	0	0	1	0	0	0	0	0	0	0	13	1	0
74	1	70	1.65	25.7117	2.19	0.82	69	0.7797	82.2966	0	2	0	0	0	0	2	3	70	0.83	7.43	0.84	4.14	0.15	0.98	3.88	1	0	0	245	146	88	36	4	0	1	0	0	0	0	0	0	0	0	0	0	10	1	0
75	1	79	1.69	27.6601	2.49	1.6	126	1.4238	50.0909	1	2	0	0	0	0	3	2	65	1.05	10.83	0.94	5.22	0.25	4.24	4.19	1	0	0	250	160	63	36	4	1	0	0	0	0	0	0	0	0	0	0	0	14	1	0
75	1	70	1.74	23.1206	3.39	1.83	73	0.8249	76.6086	0	2	0	1	1	2	2	2	55	1.13	10	1.56	5.22	0.25	1.55	4.72	1	0	0	190	133	77	32	4	0	1	0	0	0	0	0	0	0	0	0	0	16	1	0
75	1	92	1.7	31.8339	3.94	1.64	60	0.678	122.501	2	2	0	0	0	0	2	3	50	0.89	8.8	0.92	4.66	0.43	1.47	3.86	1	0	0	191	86	51	36	3	0	1	0	0	0	0	0	0	0	0	0	0	12	1	0
75	1	77	1.67	27.6095	3.42	1.45	106	1.1978	58.0346	1	2	0	0	0	0	3	3	55	1.02	10.1	1.11	5.21	0.23	3.12	4.07	1	0	0	150	94	41	36	3	0	0	0	0	0	0	0	0	0	0	1	0	11	1	0
80	1	72	1.82	21.7365	3.63	6.84	89	1.0057	59.6599	1	2	1	0	0	0	4	3	41	1.41	10.26	1.25	5.63	0.26	2.89	4.35	1	0	0	105	38	24	36	2	0	1	0	0	0	0	0	0	0	0	0	0	18	1	0
81	1	91	1.7	31.4879	3.95	1.99	100	1.13	65.9907	0	2	0	0	0	0	3	3	50	1.48	12.15	1.03	7.15	0.32	3.03	4.68	1	0	0	235	124	66	36	4	0	0	0	0	0	0	0	0	0	1	0	0	19	1	0
74	0	70	1.64	26	2.43	1.39	72	0.8136	67.0374	0	1	0	0	0	0	2	3	70	1.3	10.57	1.11	6.83	0.22	1.7	4.03	1	0	0	176	75	0	36	2	1	0	0	0	0	0	0	0	0	0	0	0	12	1	0
68	0	54	1.52	27.7	2	1.09	68	0.7684	59.7345	0	2	0	0	0	0	2	3	50	2.19	16.03	1.5	11.7	0.14	1.78	4.43	1	0	0	249	180	153	32	4	0	1	0	0	0	0	0	0	0	0	0	0	11	1	0
75	0	90	1.74	29.7	2.39	1.15	85	0.9605	71.9027	0	2	0	0	0	0	2	3	82	1.56	12.16	1.05	8.32	0.37	3.22	3.83	1	0	0	120	45	21	36	2	0	1	0	0	0	0	0	0	0	0	0	0	12	1	0
62	0	103	1.64	38.3	2.82	1.14	68	0.7684	123.433	2	2	0	0	0	0	2	3	45	0.88	10.98	0.87	6.98	0.81	2.22	3.37	1	0	0	145	57	31	36	3	0	1	0	0	0	0	0	0	0	0	0	0	12	1	0
74	0	75	1.62	28.6	2.6	2.27	90	1.017	57.4607	0	2	0	1	1	2	3	3	50	2.15	15.26	2.39	9.4	0.3	3.45	5.47	1	0	0	228	123	63	36	3	0	0	0	0	0	0	1	0	0	0	0	0	12	1	0
75	0	90	1.56	38	2.15	1.02	59	0.6667	103.589	0	2	0	0	0	0	2	3	60	1.27	10.7	1.09	7.05	0.3	1.46	3.89	1	0	0	120	43	24	36	2	0	1	0	0	0	0	0	0	0	0	0	0	16	1	0
55	0	69	1.63	26	3.2	0.88	57	0.6441	107.498	2	2	0	0	0	0	0	3	60	0.67	8.51	0.64	5.76	0.34	1.18	3.12	1	0	0	104	52	30	36	3	0	0	0	0	0	0	0	1	0	0	0	0	18	1	0
84	0	65	1.63	34.3	3.2	7.13	89	1.0057	42.7287	2	2	0	0	1	1	4	3	65	4.4	23.4	3.02	13.98	0.54	7.2	7.22	1	0	0	183	90	55	36	3	0	1	0	0	0	0	0	0	0	0	0	0	17	1	0
69	0	83	1.53	35.5	3.5	2.25	80	0.904	76.9581	2	2	0	0	0	0	3	3	49	1.25	11.83	1.13	7.22	0.47	2.94	4.02	1	0	0	199	101	58	36	4	0	0	0	0	0	0	1	0	0	0	0	0	18	1	0
61	0	74	1.6	29	2.6	0.94	65	0.7345	93.9623	0	2	0	0	0	0	3	3	46	0.61	7.55	0.77	5.08	0.19	0.86	3.07	1	0	0	150	74	47	36	3	0	1	0	0	0	0	0	0	0	0	0	0	16	1	0
52	0	104	1.65	38.2	2.6	0.88	66	0.7458	170.436	1	2	0	0	0	0	2	3	50	0.466	7.463	0.483	4.608	0.442	1.2	2.397	1	0	0	215	96	65	36	3	0	0	0	0	0	0	0	0	0	0	1	0	14	1	0
75	0	73	1.55	30.4	3.03	4.41	72	0.8136	81.0014	0	2	0	1	0	1	3	3	60	1.666	10.842	1.525	6.655	0.215	1.569	4.503	1	0	0	260	152	91	36	4	0	1	0	0	0	0	0	0	0	0	0	0	16	1	0
62	0	64.7	1.61	25	2.57	2.22	116	1.3108	53.4724	0	2	0	0	0	0	3	3	60	0.784	8.657	0.963	5.034	0.139	2.198	3.312	1	0	0	115	66	34	36	4	0	1	0	0	0	0	0	0	0	0	0	0	14	1	0
81	0	92.5	1.77	29.5	2.83	3.13	125	1.4125	53.6627	0	2	0	0	0	0	2	3	40	3.121	19.738	1.842	11.518	0.518	8.783	5.314	1	0	0	201	99	66	36	3	0	0	0	0	0	0	1	0	0	0	0	0	22	1	0
73	0	65	1.6	25.4	2.67	2.58	79	0.8927	67.7564	0	2	0	0	1	1	3	4	50	1.962	13.368	2.749	8.248	0.138	1.989	5.422	1	0	0	167	86	60	36	3	0	1	0	0	0	0	0	0	0	0	0	0	16	1	0
79	1	103	1.88	29	3.6	5.38	150	1.695	51.4831	2	1	0	1	1	2	1	3	78	6.58	38.12	5.24	23.91	1.36	24.2	9.76	1	0	0	152	90	60	35	2	0	0	0	0	0	0	1	0	0	0	0	0	14	1	0
64	1	95	1.8	29	2.6	1.07	87	0.9831	102.002	0	0	0	0	0	0	1	0	60	0.79	9.02	0.6	4.39	0.2	1.51	5.17	1	0	0	277	192	156	33	0	0	0	0	0	0	0	0	0	0	1	0	0	15	1	0
75	1	88	1.79	30	2.8	2.02	140	1.582	50.2177	2	1	0	0	0	0	2	3	80	1.81	18.29	1.24	8.98	0.75	11.3	5.73	1	0	0	225	101	40	36.8	2	0	0	0	0	0	0	1	0	0	0	0	0	10	1	0
72	1	74	1.63	28	2.3	4.56	94	1.0622	65.7964	0	1	1	1	1	2	2	3	45	2.33	18.44	2.37	11.71	0.41	3.49	7.34	1	0	0	181	82	64	36	3	0	1	0	0	0	0	0	0	0	0	0	0	22	1	0
62	1	85	1.72	29	2.5	1.14	65	0.7345	125.369	0	1	0	0	1	1	0	3	51	0.5	7.62	1.09	4.6	0.19	0.8	3.55	1	0	0	219	98	56	36	3	0	0	0	0	0	0	1	0	0	0	0	0	12	1	0
74	1	96	1.67	34	2.8	0.82	49	0.5537	158.931	0	1	0	0	0	0	2	3	56	0.76	8.21	0.75	4.87	0.27	0.84	3.81	1	0	0	253	97	45	36	3	0	0	0	0	0	0	1	0	0	0	0	0	14	1	0
71	1	108	1.76	35	2.3	1.4	88	0.9944	104.083	0	1	1	0	0	0	1	3	55	0.88	10.4	0.64	6.59	0.43	2.31	3.92	1	0	0	136	76	28	36	3	0	0	0	0	0	0	0	0	0	0	1	0	35	1	0
72	1	77	1.73	26	3.6	4.71	63	0.7119	102.152	1	1	0	0	0	0	1	3	30	1.47	13.85	1.45	9.18	0.37	1.95	4.64	1	0	0	122	45	35	35.2	3	0	0	0	0	0	0	1	0	0	0	0	0	14	1	0
65	1	63	1.63	23.7	2.4	2.02	134	1.5142	43.3397	1	1	3	0	0	0	1	3	64	2.76	25.19	1.07	16.56	0.69	9.9	7.66	1	0	0	235	52	37	36	2	0	1	0	0	0	0	0	0	0	0	0	0	13	1	0
66	1	81	1.74	26.8	2.4	2.45	91	1.0283	80.9589	1	1	0	0	0	0	1	3	60	0.75	9.15	0.94	5.41	0.26	2.41	3.28	1	0	0	180	75	46	34	3	0	1	0	0	0	0	0	0	0	0	0	0	15	1	0
65	1	75	1.78	23.7	3.9	2.35	80	0.904	86.4215	2	1	0	1	0	1	1	3	39	1.1	12.36	1.08	6.98	0.61	2.49	5.05	1	0	0	240	116	73	34	4	0	0	0	0	0	0	1	0	0	0	0	0	18	1	0
74	1	80	1.65	29.4	3	1	97	1.0961	66.9039	0	1	0	0	0	0	1	3	60	1.02	9.86	0.87	5.38	0.21	2.44	4.37	1	0	0	170	86	47	34	3	0	0	0	0	0	0	0	0	0	1	0	0	16	1	0
85	1	70	1.8	22	3	3.97	98	1.1074	48.2863	0	1	0	0	0	0	1	3	45	2.17	14.43	1.3	7.87	0.27	4.13	5.91	1	0	0	230	110	53	34	2	0	0	0	0	0	0	0	0	0	1	0	0	16	1	0
82	1	80	1.68	28	2.1	5.9	129	1.4577	44.2097	1	1	0	0	1	1	2	3	60	4.78	30.99	4.75	19.65	0.52	15.71	8.59	1	0	0	122	65	29	36	3	0	0	0	0	0	0	1	0	0	0	0	0	16	1	0
61	1	70	1.75	23	3.4	2.76	96	1.0848	70.8016	0	1	0	1	0	1	2	3	45	0.71	9.07	0.81	5.22	0.23	1.67	4.2	1	0	0	234	65	39	37	3	0	0	0	0	0	0	1	0	0	0	0	0	13	1	0
51	1	85	1.82	26	2.6	0.98	69	0.7797	134.756	2	1	0	0	0	0	2	1	65	0.28	6.03	0.25	3.4	0.28	0.86	2.6	1	0	0	144	47	29	35.2	2	0	0	0	0	0	0	1	0	0	0	0	0	24	1	0
79	1	71	1.8	26	3.8	4.75	96	1.0848	55.4506	0	1	0	0	0	0	1	2	45	1.95	14.74	1.13	9.36	0.25	3.42	5.52	1	0	0	119	50	36	36	2	0	0	0	0	0	0	1	0	0	0	0	0	27	1	0
80	1	93	1.76	30	3.2	1.48	93	1.0509	73.7463	0	1	0	0	0	0	1	3	65	1.25	10.96	0.92	6.03	0.28	2.97	4.49	1	0	0	185	76	59	36	3	0	0	0	0	0	0	1	0	0	0	0	0	9	1	0
74	1	107	1.84	32	2.2	2.28	76	0.8588	114.21	0	1	0	0	0	0	1	3	63	1.41	13.97	0.99	9.82	0.4	2.8	4.51	1	0	0	125	48	30	36	3	0	0	0	0	0	0	1	0	0	0	0	0	16	1	0
63	1	87	1.7	30	3.6	2.83	75	0.8475	109.784	1	1	0	1	0	1	1	3	51	0.95	11.66	1.22	7.67	0.42	2.01	4.27	1	0	0	208	92	72	34	2	0	0	0	0	0	0	0	0	0	0	1	0	16	1	0
82	1	80	1.68	28.3447	3	4.85	129	1.4577	44.2097	1	1	0	0	1	1	3	3	50	3.06	23.03	3.3	12.12	0.43	11.59	7.38	1	0	0	122	65	29	36	3	0	0	0	0	0	0	1	0	0	0	0	0	17	1	0
72	1	96	1.69	33.6123	3.1	1.76	100	1.13	80.236	1	1	0	0	0	0	2	3	40	1.01	11.45	1.01	6.23	0.38	3.49	4.26	1	0	0	215	102	59	36	4	0	1	0	0	0	0	0	0	0	0	0	0	14	1	0
73	0	65	1.6	25.3906	2.75	1.35	79	0.8927	57.5929	0	0	0	0	0	0	2	3	60	1.34	9.58	0.86	6.19	0.18	1.5	4.17	1	0	0	167	86	60	36	3	0	1	0	0	0	0	0	0	0	0	0	0	15	1	0
68	1	78	1.75	25.4694	3.05	4.09	108	1.2204	63.9135	1	1	0	1	0	1	3	3	50	1.21	11.97	1.16	6.51	0.4	4.31	4.72	1	0	0	180	71	38	36	3	1	0	0	0	0	0	0	0	0	0	0	0	11	1	0
68	0	67	1.62	25.5296	3.65	1.17	59	0.6667	85.4207	1	0	1	0	1	1	2	3	50	1.47	14.57	2.22	10.65	0.41	1.74	4.7	1	0	0	201	92	55	36	3	0	1	0	0	0	0	0	0	0	0	0	0	15	1	0
66	1	81	1.74	26.7539	2.4	1.4	86	0.9718	85.6658	1	1	0	0	0	0	3	2	60	0.45	6.36	0.52	3.38	0.22	1.37	3.01	1	0	0	177	75	46	36	3	0	1	0	0	0	0	0	0	0	0	0	0	9	1	0
62	1	95	1.72	32.112	3.3	0.59	106	1.1978	85.9214	0	1	1	0	1	1	2	3	50	0.77	11.74	1.21	7.3	0.35	2.57	4.27	1	0	0	210	57	43	36	2	0	0	0	0	0	0	1	0	0	0	0	0	13	1	0
69	1	80.8	1.8	24.9383	3.35	2.12	123	1.3899	57.3263	0	1	1	0	0	0	4	3	55	1.26	15.24	0.85	8.83	0.35	4.43	5.1	1	0	0	176	88	58	36	3	0	0	0	0	0	0	1	0	0	0	0	0	15	1	0
63	1	87	1.7	30.1038	3.35	1.27	75	0.8475	109.784	1	1	0	1	0	1	3	3	60	0.6	8.08	0.84	4.47	0.35	1.43	3.64	1	0	0	208	92	62	36	3	0	0	0	0	0	0	0	0	0	0	1	0	16	1	0
74	1	107	1.84	31.6044	2.2	0.85	76	0.8588	114.21	0	1	0	0	0	0	2	3	60	0.89	9.76	0.68	5.79	0.33	1.98	3.85	1	0	0	115	48	30	36	3	0	1	0	0	0	0	0	0	0	0	0	0	18	1	0
63	1	120	1.76	38.7397	2.45	1.04	101	1.1413	112.445	2	1	0	0	0	0	3	3	60	0.72	10.99	0.62	6.06	0.69	4.2	3.7	1	0	0	377	123	84	36	3	0	0	0	0	0	0	0	0	0	0	1	0	13	1	0
76	1	80	1.78	25.2493	2.9	1.35	102	1.1526	61.6963	0	1	0	0	0	0	3	3	60	1.25	10.69	0.91	6.04	0.25	3.31	4.46	1	0	0	172	92	57	36	3	0	0	0	0	0	0	1	0	0	0	0	0	15	1	0
64	1	70	1.72	23.6614	3.7	0.6	71	0.8023	92.0963	0	1	0	1	0	1	2	3	65	0.72	8.15	0.79	4.69	0.23	1.05	4.15	1	0	0	245	78	53	36	3	0	0	0	0	0	0	0	0	0	0	1	0	14	1	0
59	0	95	1.68	33.6593	2.7	1.41	69	0.7797	116.511	1	1	0	0	1	1	2	3	55	0.69	10.22	1.48	6.8	0.41	1.62	3.14	1	0	0	142	42	38	36	2	1	0	0	0	0	0	0	0	0	0	0	0	10	1	0
71	1	91	1.7	31.4879	3.1	0.76	83	0.9379	92.9825	1	1	0	0	0	0	2	3	60	0.7	8.43	0.8	4.61	0.3	2.01	3.53	1	0	0	250	77	54	36	3	0	1	0	0	0	0	0	0	0	0	0	0	10	1	0
75	1	84	1.71	28.7268	3.5	1.64	86	0.9718	78.0339	1	0	0	1	1	2	2	3	45	1.85	15.81	2.7	8.88	0.42	3.62	6.13	1	0	0	262	82	56	36	3	0	1	0	0	0	0	0	0	0	0	0	0	22	1	0
76	1	74	1.56	30.4076	2.35	1.05	85	0.9605	68.4829	0	1	1	0	0	0	2	3	50	1.51	12.33	0.91	7.69	0.29	2.37	5.31	1	0	0	161	73	41	36	3	0	1	0	0	0	0	0	0	0	0	0	0	12	1	0
56	1	92	1.79	28.7132	2.7	1.55	78	0.8814	121.776	1	1	0	1	0	1	3	3	40	0.71	10.15	0.86	6.37	0.36	1.77	3.47	1	0	0	255	83	53	36	3	0	0	0	0	0	0	0	0	0	0	1	0	21	1	0
62	1	85	1.65	31.2213	2.7	0.8	71	0.8023	114.774	0	1	0	0	0	0	2	2	48	0.36	5.33	0.41	3.03	0.16	0.64	2.89	1	0	0	211	45	30	36	2	0	0	0	0	0	0	0	0	0	0	1	0	13	1	0
62	1	92	1.76	29.7004	2.9	2.33	70	0.791	126.001	2	1	0	0	1	1	3	3	50	0.64	9.87	1.25	5.62	0.47	1.68	3.91	1	0	0	211	85	65	36	2	0	0	0	0	0	0	1	0	0	0	0	0	8	1	0
75	1	88	1.72	29.7458	2.7	0.85	92	1.0396	76.4183	0	1	0	0	0	0	2	3	65	0.93	9.28	0.81	5.1	0.23	2.23	4.06	1	0	0	290	112	98	36	3	0	0	0	0	0	0	1	0	0	0	0	0	8	1	0
61	1	108	1.94	28.6959	2.65	0.94	103	1.1639	101.813	1	1	1	0	0	0	2	3	35	1.01	15.8	0.68	11.05	0.97	4.65	4.41	1	0	0	345	125	95	36	3	0	0	0	0	0	0	0	0	1	0	0	0	13	1	0
85	0	75	1.68	26.5731	2.95	6.47	105	1.1865	41.0433	0	1	0	0	0	0	3	2	32	3.93	19.3	1.6	12.38	0.35	6.44	6.22	1	0	0	123	42	30	36	2	0	1	0	0	0	0	0	0	0	0	0	0	9	1	0
70	1	102	1.7	35.2941	2.8	2.42	60	0.678	146.264	2	1	0	1	0	1	2	3	45	1.41	14.49	1.19	8.62	1	2.39	5.86	1	0	0	171	87	74	36	4	0	1	0	0	0	0	0	0	0	0	0	0	17	1	0
61	1	108	1.74	35.6718	1.9	0.91	92	1.0396	113.986	0	1	0	0	0	0	2	3	45	0.6	8.54	0.67	5.43	0.24	1.88	3.01	1	0	0	238	81	47	36	3	0	1	0	0	0	0	0	0	0	0	0	0	12	1	0
67	1	97	1.6	37.8906	2.4	2.64	155	1.7515	56.1503	2	1	0	1	0	1	3	3	60	1.8	18.95	1.39	9.15	0.83	10.42	6.27	1	0	0	191	72	59	36	2	0	0	1	0	0	0	0	0	0	0	0	0	8	1	0
73	0	82	1.58	32.8473	1.81	2.11	75	0.8475	76.5306	1	2	0	0	0	0	4	0	61	3.08	18.83	1.33	13.62	0.23	4.5	7.74	0	1	0	120	46	27	36.2	0	0	1	0	0	0	0	0	0	0	0	0	0	13	1	0
73	0	95	1.63	35.756	2.19	4.49	136	1.5368	48.8953	0	2	0	0	0	0	4	0	51	3.34	21.18	1.52	14.92	0.32	5.53	7.76	0	1	0	210	91	60	36	0	0	1	0	0	0	0	0	0	0	0	0	0	13	1	0
71	0	80	1.6	31.25	2.29	0.85	66	0.7458	87.3782	1	2	0	0	0	0	1	0	60	1.96	12.72	1.19	8.16	0.21	3.05	5.39	0	1	0	127	64	47	36	0	0	1	0	0	0	0	0	0	0	0	0	0	11	1	0
77	0	77	1.65	28.2828	2.42	2.58	81	0.9153	62.5683	2	2	0	0	0	0	3	0	70	3.48	18.56	1.57	12.69	0.38	5.57	7.22	0	1	0	115	69	57	36	0	0	0	0	0	0	0	1	0	0	0	0	0	36	1	0
60	0	62	1.55	25.8065	2.49	0.84	60	0.678	86.3651	1	2	0	0	0	0	3	0	65	1.55	11.51	0.84	6.85	0.08	2.15	5.31	0	1	0	155	93	73	36.8	0	0	0	1	0	0	0	0	0	0	0	0	0	12	1	0
66	0	70	1.68	24.8016	2.51	8.89	89	1.0057	60.8062	0	2	2	0	0	0	4	0	65	4.42	23.01	1.61	18.73	0.17	4.61	8.42	0	1	0	210	114	51	36.8	0	0	1	0	0	0	0	0	0	0	0	0	0	14	1	0
71	0	80	1.68	28.3447	2.58	1.15	84	0.9492	68.6543	0	2	0	0	0	0	0	0	62	1.68	12.42	1.23	7.96	0.24	2.5	5.49	0	1	0	225	100	67	36	0	0	1	0	0	0	0	0	0	0	0	0	0	11	1	0
75	0	70	1.48	31.9576	2.62	2.23	70	0.791	67.9081	0	2	0	0	0	0	4	0	65	2.95	17.94	1.53	12.7	0.16	3.3	8.09	0	1	0	130	75	54	36	0	0	1	0	0	0	0	0	0	0	0	0	0	10	1	0
66	0	103	1.64	38.2957	2.69	3.77	169	1.9097	47.1184	0	2	1	0	0	0	3	0	40	1.85	19.51	1.59	11.67	0.46	5.63	6.99	0	1	0	209	104	72	36	0	0	0	0	0	0	0	0	0	1	0	0	0	25	1	0
72	0	80	1.6	31.25	2.7	0.88	59	0.6667	96.3285	0	2	0	0	0	0	1	0	66	1.55	11.32	1.21	7.3	0.21	2.07	5.37	0	1	0	165	84	55	36.8	0	0	1	0	0	0	0	0	0	0	0	0	0	14	1	0
65	0	100	1.69	35.0128	2.82	0.72	67	0.7571	116.948	1	2	0	0	0	0	1	0	70	1.74	11.81	0.87	7.46	0.29	3.12	4.7	0	1	0	90	48	35	36.8	0	0	1	0	0	0	0	0	0	0	0	0	0	10	1	0
80	0	49	1.62	18.6709	2.95	7.34	115	1.2995	26.709	0	2	0	0	0	0	3	0	30	5.84	27.46	2.35	19.42	0.16	5.97	11.2	0	1	0	140	69	47	36	0	0	1	0	0	0	0	0	0	0	0	0	0	18	1	0
55	0	121	1.65	44.4444	3.43	2.15	348	3.9324	30.8769	1	2	0	0	0	0	3	0	42	4.8	26.25	0.99	20.69	1.01		8.09	0	1	0	150	91	69	36	0	0	0	0	0	0	0	0	0	1	0	0	0	22	1	0
52	1	87	1.71	29.7527	1.37	0.5	89	1.0057	105.731	0	2	0	0	0	0	1	0	65	0.33	6.58	0.59	2.85	0.1	1.09	4.12	0	1	0	370	206	129	36	0	1	0	0	0	0	0	0	0	0	0	0	0	22	1	0
62	1	115	1.78	36.2959	1.63	0.71	87	0.9831	126.725	0	2	0	0	0	0	3	0	54	0.89	10.99	0.64	5.84	0.25	2.21	5.56	0	1	0	225	150	94	36.8	0	0	1	0	0	0	0	0	0	0	0	0	0	12	1	0
63	1	97.5	1.8	30.0926	1.87	0.55	86	0.9718	107.297	0	2	0	0	0	0	1	0	60	0.86	9.74	0.68	4.78	0.2	1.98	5.07	0	1	0	180	120	84	37	0	0	0	0	0	0	1	0	0	0	0	0	0	10	1	0
42	1	85	1.7	29.4118	1.95	0.5	93	1.0509	110.091	0	2	0	0	0	0	0	0	52	0.59	8.54	0.44	3.85	0.09	1.3	5.02	0	1	0	192	115	58	36.8	0	0	1	0	0	0	0	0	0	0	0	0	0	12	1	0
56	1	105	1.85	30.6793	2.12	1.15	78	0.8814	138.983	0	2	0	0	1	1	3	0	72	0.41	7.79	0.82	3.83	0.18	1.72	4.32	0	1	0	185	128	103	36	0	0	1	0	0	0	0	0	0	0	0	0	0	11	1	0
69	1	74	1.71	25.3069	2.14	0.89	67	0.7571	96.3839	0	2	0	0	0	0	1	0	44	1.17	10.97	0.88	5.6	0.21	2.02	6.12	0	1	0	165	98	62	36.8	0	0	1	0	0	0	0	0	0	0	0	0	0	13	1	0
62	1	74	1.72	25.0135	2.15	0.53	84	0.9492	84.4571	0	2	0	0	0	0	0	0	70	0.94	9.98	0.71	4.77	0.14	1.81	5.53	0	1	0	175	102	84	36	0	0	1	0	0	0	0	0	0	0	0	0	0	14	1	0
78	1	78	1.65	28.6501	2.24	3.13	93	1.0509	63.9135	0	2	2	0	1	1	0	0	44	2.53	18.51	1.79	11.24	0.33	4.98	8.55	0	1	0	160	85	52	36.8	0	0	1	0	0	0	0	0	0	0	0	0	0	17	1	0
53	1	88	1.72	29.7458	2.26	0.69	68	0.7684	138.383	0	2	0	0	0	0	1	3	35	0.65	8.92	0.55	4.34	0.15	1.24	4.84	0	1	0	160	79	53	36.8	0	0	1	0	0	0	0	0	0	0	0	0	0	23	1	0
57	1	100	1.76	32.2831	2.27	1.49	80	0.904	127.52	0	0	0	0	0	0	4	0	50	1.15	11.04	0.53	5.6	0.15	2	5.69	0	1	0	340	93	60	36.9	0	0	0	1	0	0	0	0	0	0	0	0	0	15	1	0
77	1	87	1.76	28.0863	2.27	1.1	91	1.0283	74.03	1	2	0	0	0	0	0	0	86	1.94	14.38	1.23	7.57	0.26	4.46	6.49	0	1	0	135	75	50	36.8	0	0	1	0	0	0	0	0	0	0	0	0	0	15	1	0
72	1	77	1.73	25.7276	2.45	2.25	134	1.5142	48.0268	0	2	0	0	0	0	1	0	35	1.87	16.72	1.21	8.84	0.3	3.83	7.81	0	1	0	205	105	80	36.5	0	0	1	0	0	0	0	0	0	0	0	0	0	14	1	0
50	1	74	1.79	23.0954	2.49	2.76	71	0.8023	115.294	0	2	0	0	0	0	3	0	47	1.3	12.47	1.09	7.3	0.09	2.53	7.22	0	1	0	175	100	80	36	0	0	0	1	0	0	0	0	0	0	0	0	0	14	1	0
64	1	67	1.67	24.0238	2.51	2.4	167	1.8871	37.4767	0	2	0	0	0	0	3	0	40	1.93	18.22	1.05	9.29	0.18	4.15	8.09	0	1	0	137	65	50	36	0	0	0	1	0	0	0	0	0	0	0	0	0	34	1	0
62	1	67	1.72	22.6474	2.58	0.85	65	0.7345	98.8201	0	0	0	0	0	0	3	0	68	0.94	9.58	0.69	4.66	0.13	1.62	5.54	0	1	0	190	103	68	36.8	0	0	1	0	0	0	0	0	0	0	0	0	0	11	1	0
55	1	89	1.84	26.2878	2.58	0.67	85	0.9605	109.39	0	2	0	0	0	0	3	0	76	0.64	8.27	0.5	3.79	0.13	1.48	4.54	0	1	0	132	55	29	36.8	0	0	1	0	0	0	0	0	0	0	0	0	0	9	1	0
78	1	91.5	1.8	28.2407	2.78	2.32	222	2.5086	31.4086	1	2	0	0	0	0	1	1	65	3.82	26.45	1.92	14.39	0.29	12.67	8.92	0	1	0	180	94	70	36.2	0	0	0	0	0	0	0	0	1	0	0	0	0	15	1	0
70	1	67	1.63	25.2174	2.84	1.71	91	1.0283	63.3462	2	2	0	0	0	0	3	2	65	2.54	18.36	1.15	10.33	0.29	5.09	8.26	0	1	0	165	120	53	36.1	0	0	1	0	0	0	0	0	0	0	0	0	0	13	1	0
53	1	65	1.69	22.7583	2.89	1.18	84	0.9492	82.7451	0	0	0	0	0	0	4	0	70	1.14	12.21	0.52	6.09	0.09	1.92	6.55	0	1	0	195	90	62	36.8	0	0	1	0	0	0	0	0	0	0	0	0	0	14	1	0
70	1	96	1.78	30.2992	2.89	3.59	173	1.9549	47.7433	0	2	0	0	0	0	3	0	16	2.27	21.59	1.2	12.01	0.55	5.45	8.82	0	1	0	120	64	44	36	0	0	1	0	0	0	0	0	0	0	0	0	0	18	1	0
72	1	105	1.7	36.3322	3.05	1.29	89	1.0057	98.6046	1	2	0	0	0	0	3	0	48	1.53	13.05	0.98	6.84	0.29	3.84	5.92	0	1	0	105	45	29	36.5	0	0	1	0	0	0	0	0	0	0	0	0	0	15	1	0
76	1	83	1.72	28.0557	3.24	5.73	90	1.017	72.5445	1	2	0	0	0	0	3	3	40	3.06	20.2	1.78	13.01	0.25	5.78	7.64	0	1	0	215	85	50	35.9	0	0	0	0	0	0	1	0	0	0	0	0	0	16	1	0
66	1	65	1.64	24.1672	3.49	0.8	91	1.0283	64.967	0	2	0	0	0	0	0	0	74	1.41	12.73	0.9	6.52	0.16	2.45	6.67	0	1	0	170	96	69	36	0	0	0	0	0	0	0	1	0	0	0	0	0	11	1	0
71	1	84	1.78	26.5118	4.06	1.57	93	1.0509	76.601	0	2	0	1	1	2	0	0	68	1.49	13.89	1.67	6.6	0.22	3.08	7.6	0	1	0	105	71	41	36	0	0	1	0	0	0	0	0	0	0	0	0	0	14	1	0
76	0	75	1.55	31.2	3.06	1.94	89	1.0057	56.3455	0	0	0	0	0	0	3	1	50	2.22	14.71	1.62	9.64	0.2	3.01	6.46	0	1	0	111	0	0	36		0	0	1	0	0	0	0	0	0	0	0	0	49	1	0
60	0	89	1.77	28	2.45	0.91	62	0.7006	119.977	0	2	0	0	0	0	3	0	45	1.15	9.75	0.71	5.98	0.24	1.74	4.46	0	1	0	180	114	74	36	0	0	1	0	0	0	0	0	0	0	0	0	0	16	1	0
72	0	75	1.64	28	2.3	2.98	124	1.4012	42.9691	0	2	0	1	0	1	3	0	45	2.77	18.01	1.93	10.45	0.23	3.5	7.91	0	1	0	195	117	82	36		0	0	1	0	0	0	0	0	0	0	0	0	21	1	0
70	0	59	1.64	21.9	1.85	2.82	107	1.2091	40.325	0	2	0	0	0	0	3	0	50	2.1	15.2	1.42	9.62	0.13	2.91	6.69	0	1	0	172	108	80	36		0	1	0	0	0	0	0	0	0	0	0	0	23	1	0
71	0	80	1.58	32	3.77	1.04	56	0.6328	121.155	1	2	0	0	0	0	2	0	54	1.744	11.501	1.23	7.011	0.198	2.291	5.841	0	1	0	157	83	60	36.1	0	0	1	0	0	0	0	0	0	0	0	0	0	15	1	0
83	0	66	1.63	24.8	2.97	1.97	64	0.7232	72.2483	0	2	0	0	0	0	2	0	50	2.416	13.84	1.954	8.29	0.175	2.836	6.927	0	1	0	116	0	0	36	0	0	1	0	0	0	0	0	0	0	0	0	0	20	1	0
81	0	57	1.6	22.3	3.2	2.24	73	0.8249	56.623	0	2	0	0	0	0	3	0	45	2.687	15.617	1.98	9.471	0.154	3.003	7.886	0	1	0	76	0	0	36	0	0	1	0	0	0	0	0	0	0	0	0	0	19	1	0
72	0	82	1.66	29.8	2.17	2.05	83	0.9379	82.5722	2	2	0	0	0	0	2	0	55	2.166	15.3	1.277	9.558	0.387	3.914	7.285	0	1	0	157	79	62	36	0	0	1	0	0	0	0	0	0	0	0	0	0	17	1	0
71	0	97	1.54	40.9	3	3.87	200	2.26	41.132	2	2	0	0	0	0	3	0	48	3.752	24.255	1.775	14.738	0.418	9.43	8.693	0	1	0	203	137	112	34	0	0	1	0	0	0	0	0	0	0	0	0	0	25	1	0
82	0	58	1.5	25.8	3.53	2.31	72	0.8136	57.4265	0	2	0	0	0	0	3	0	39	2.98	16.259	2.104	9.825	0.12	3.209	8.205	0	1	0	85	0	0	36	0	0	0	0	0	0	0	1	0	0	0	0	0	25	1	0
79	1	75	1.65	27	3.4	4.78	87	0.9831	64.634	0	1	0	0	1	1	1	3	55	2.61	21.49	3.01	13.82	0.23	5.05	9.55	0	1	0	120	59	41	36	0	0	0	0	0	0	0	1	0	0	0	0	0	9	1	0
80	1	68	1.65	25	3.1	9.66	95	1.0735	52.7868	0	1	0	0	0	0	2	0	15	4.35	25.34	1.53	16.08	0.5	5.62	11.63	0	1	0	105	0	0	36	0	0	0	0	0	0	0	1	0	0	0	0	0	24	1	0
70	0	57	1.7	19.7232	3.8	8.52	136	1.5368	30.6508	0	1	1	1	0	1	3	0	30	4.4	25.05	2.5	16.03	0.27	4.6	10.47	0	1	0	170	101	82	36	0	0	1	0	0	0	0	0	0	0	0	0	0	19	1	0
43	1	85	1.76	27.4406	2	0.75	78	0.8814	129.923	0	1	0	0	1	1	2	0	60	0.53	8.62	0.75	4.02	0.09	1.4	4.85	0	1	0	170	108	87	36	0	0	1	0	0	0	0	0	0	0	0	0	0	14	1	0
61	0	93	1.56	38.215	3.4	1.98	84	0.9492	91.3774	0	1	0	0	0	0	3	1	39	1.89	13.83	0.83	8.75	0.21	2.79	6.32	0	1	0	149	93	58	36	0	0	1	0	0	0	0	0	0	0	0	0	0	18	1	0
79	1	74	1.68	26.2188	3.35	1.54	87	0.9831	63.7722	0	1	0	0	1	1	3	3	55	2.8	19.68	2.28	12.93	0.36	4.67	8.99	0	1	0	102	59	41	36	0	0	0	0	0	0	0	1	0	0	0	0	0	13	1	0
74	0	98	1.57	39.7582	3	1.24	55	0.6215	122.861	0	1	0	0	0	0	3	0	50	1.64	11.38	1.23	7.52	0.31	2.29	5.22	0	1	0	162	87	65	36	0	0	1	0	0	0	0	0	0	0	0	0	0	15	1	0
80	0	78	1.6	30.4688	3.2	4.5	84	0.9492	58.2069	1	1	0	0	0	0	3	1	45	3.51	17.84	1.79	11.96	0.25	5.12	6.76	0	1	0	155	85	61	36	0	0	1	0	0	0	0	0	0	0	0	0	0	22	1	0
78	0	78	1.68	27.6361	2.95	1.96	57	0.6441	88.6379	1	1	0	0	1	1	3	0	50	2.57	16.45	2.65	11.65	0.26	4.56	6.49	0	1	0	162	83	59	36	0	0	0	0	0	0	0	1	0	0	0	0	0	14	1	0
74	1	101	1.65	37.0983	2.65	0.74	71	0.8023	115.397	0	1	0	0	0	0	3	1	55	1.17	10.91	1.02	5.68	0.27	2.36	5.83	0	1	0	253	135	94	36	0	0	1	0	0	0	0	0	0	0	0	0	0	16	1	0
78	0	51	1.5	22.6667	1.89	6.81	74	0.8362	44.6414	0	2	0	0	1	1	1	1	65	4.42	22.96	3.14	16.03	0.16	4.9	9.21	0	0	1	245	140	56	36	2	0	0	0	0	1	0	0	0	0	0	0	0	16	1	0
76	0	61	1.63	22.9591	2	5.25	110	1.243	37.0788	0	2	0	0	0	0	1	1	45	3.58	21.1	2.23	14.4	0.2	5.29	8.39	0	0	1	225	101	73	36	1	0	0	0	0	0	0	1	0	0	0	0	0	30	1	0
80	0	67	1.61	25.8478	2.24	10.09	67	0.7571	62.6844	0	2	2	0	1	1	4	1	60	5.37	28.63	3.05	23.41	0.37	6.51	10.15	0	0	1	195	92	54	36.8	1	0	1	0	0	0	0	0	0	0	0	0	0	20	1	0
74	0	79	1.61	30.4772	2.56	2.86	81	0.9153	67.2503	0	2	0	0	0	0	3	2	61	2.72	18.01	2.09	13.07	0.34	4.51	7.3	0	0	1	270	106	73	36.8	2	0	0	0	0	0	0	0	0	0	1	0	0	11	1	0
63	0	84	1.86	24.2803	2.92	7.47	138	1.5594	48.9665	1	2	2	0	0	0	4	2	47	4.43	29.55	2.09	21.93	0.91	9.99	9.1	0	0	1	260	123	91	36.8	2	0	0	0	0	0	0	0	0	1	0	0	0	15	1	0
80	0	70	1.65	25.7117	2.97	4.18	81	0.9153	54.1717	0	2	0	0	0	0	3	2	72	4.15	21.14	2.18	15.98	0.3	6.14	8.17	0	0	1	190	61	74	36	2	0	1	0	0	0	0	0	0	0	0	0	0	15	1	0
61	0	70	1.5	31.1111	3.26	1.84	46	0.5198	125.596	0	2	0	0	0	0	3	1	53	1.86	11.62	1.18	8.51	0.19	2.02	5.43	0	0	1	160	113	71	36.8	2	0	1	0	0	0	0	0	0	0	0	0	0	13	1	0
79	0	90	1.68	31.8878	3.27	4.23	69	0.7797	83.1249	0	2	0	0	0	0	4	1	65	3.27	19.66	1.93	14.4	0.36	5.2	8.02	0	0	1	195	125	89	36.8	1	0	1	0	0	0	0	0	0	0	0	0	0	25	1	0
70	0	80	1.66	29.0318	3.3	2.56	99	1.1187	59.0964	1	2	0	0	0	0	3	4	72	3.74	22.6	2.64	17.27	0.61	6.96	7.66	0	0	1	240	143	115	36	1	0	0	1	0	0	0	0	0	0	0	0	0	20	1	0
70	0	78	1.63	29.3575	3.67	3.27	55	0.6215	103.714	1	2	0	0	1	1	1	2	35	2.77	20.3	2.59	15.11	0.44	4.89	7.04	0	0	1	185	94	71	36.2	2	0	1	0	0	0	0	0	0	0	0	0	0	11	1	0
68	1	72	1.6	28.125	1.79	2.43	88	0.9944	72.4055	0	0	0	0	0	0	3	2	75	2.14	13.64	1.25	8.23	0.2	3.06	7.52	0	0	1	180	117	83	36	2	0	0	0	0	0	0	0	0	0		0	1	15	1	0
71	1	72	1.64	26.7698	1.8	2.53	100	1.13	61.0619	1	2	0	0	0	0	3	2	55	2.36	18.02	2.06	10.18	0.37	5.19	8.01	0	0	1	225	101	128	36	2	1	0	0	0	0	0	0	0	0	0	0	0	15	1	0
77	1	82	1.64	30.4878	1.82	2.24	80	0.904	79.3695	1	2	0	0	0	0	0	1	60	2.08	15.43	1.73	8.7	0.32	4.43	7.42	0	0	1	165	99	69	36	1	0	0	0	0	0	0	0	0	0	1	0	0	11	1	0
62	1	84	1.77	26.8122	1.94	0.91	78	0.8814	103.245	0	2	0	0	0	0	1	0	70	0.81	9.12	0.66	4.33	0.15	1.69	5.08	0	0	1	200	105	73	36	2	0	1	0	0	0	0	0	0	0	0	0	0	12	1	0
66	1	80	1.76	25.8264	1.98	1.85	92	1.0396	79.0902	0	2	0	0	0	0	3	2	60	1.56	13.6	1.37	7.64	0.33	3.19	6.77	0	0	1	275	150	113	36	2	0	0	0	0	0	0	1	0	0	0	0	0	11	1	0
66	1	75	1.88	21.22	2.09	10.53	86	0.9718	79.3202	0	2	0	0	1	1	3	3	55	3.22	21.98	2.18	14.75	0.46	5.22	9.11	0	0	1	255	157	91	36	1	0	0	0	0	0	1	0	0	0	0	0	0	29	1	0
70	1	102	1.82	30.7934	2.09	1.14	96	1.0848	91.4147	0	2	0	0	0	0	1	3	65	1.98	19.1	1.97	12.67	0.69	5.83	8.23	0	0	1	216	119	84	36.8	1	0	1	0	0	0	0	0	0	0	0	0	0	15	1	0
73	1	72	1.71	24.623	2.28	7.12	84	0.9492	70.5858	2	2	0	1	0	1	3	3	35	4.25	28.11	2.72	17.4	0.76	8.47	10.45	0	0	1	225	83	73	36.8	2	1	0	0	0	0	0	0	0	0	0	0	0	15	1	0
78	1	74	1.68	26.2188	2.4	7.33	119	1.3447	47.3877	0	2	0	0	0	0	3	1	45	2.89	18.54	1.56	10.69	0.23	5.92	8.76	0	0	1	150	90	65	36	1	0	1	0	0	0	0	0	0	0	0	0	0	14	1	0
60	1	68	1.73	22.7204	2.58	3	90	1.017	74.2926	2	2	0	0	0	0	3	3	35	2.08	21.59	2.06	14.48	0.83	5.99	8.25	0	0	1	225	151	100	34	3	0	0	0	0	0	0	1	0	0	0	0	0	15	1	0
71	1	79	1.71	27.0169	2.71	2.68	114	1.2882	58.7706	0	2	0	1	0	1	1	1	54	2.26	17.02	1.62	9.19	0.25	4.48	8.33	0	0	1	224	116	76	36.8	1	0	1	0	0	0	0	0	0	0	0	0	0	14	1	0
75	1	78	1.78	24.6181	2.75	8.15	81	0.9153	76.9329	0	2	0	0	0	0	4	3	30	2.98	24.93	2.67	16.9	0.53	6.45	11.35	0	0	1	330	189	116	36.8	3	0	0	0	0	0	0	1	0	0	0	0	0	13	1	0
70	1	89	1.78	28.0899	2.77	2.17	62	0.7006	123.505	2	2	0	0	0	0	3	3	65	2.18	18.21	1.85	11.17	0.94	5.33	7.05	0	0	1	225	133	93	36.8	3	0	1	0	0	0	0	0	0	0	0	0	0	16	1	0
71	1	70	1.65	25.7117	2.79	2.74	119	1.3447	49.8872	0	2	0	0	0	0	1	3	83	2.71	20.44	2.27	11.77	0.36	5.7	9.13	0	0	1	215	137	105	33	2	0	1	0	0	0	0	0	0	0	0	0	0	10	1	0
72	1	85	1.72	28.7317	3.02	2.05	85	0.9605	83.5792	1	2	0	0	1	1	1	3	53	2.22	19.52	2.72	11.68	0.57	6.05	7.85	0	0	1	230	118	78	36.5	2	0	1	0	0	0	0	0	0	0	0	0	0	11	1	0
77	1	90	1.62	34.2936	3.07	4.29	97	1.0961	71.8456	0	2	0	0	1	1	1	1	50	1.96	16.4	1.94	9.15	0.26	4.65	7.61	0	0	1	165	74	48	36.8	1	0	0	0	0	0	0	0	0	1	0	0	0	19	1	0
75	1	70	1.6	27.3438	3.27	3.06	123	1.3899	45.4669	0	2	0	0	0	0	1	2	66	2.78	21.87	2.5	13.27	0.34	6.22	9.93	0	0	1	270	176	130	36.8	2	0	1	0	0	0	0	0	0	0	0	0	0	13	1	0
55	1	65	1.66	23.5883	3.43	2.56	66	0.7458	102.891	0	2	0	0	0	0	3	3	30	1.37	15.18	1.6	10.53	0.38	2.94	7.74	0	0	1	240	132	91	36.8	3	0	0	0	0	0	0	0	0	0	0	1	0	12	1	0
78	1	95	1.72	32.112	3.54	4.58	112	1.2656	64.6378	2	2	0	1	0	1	1	3	70	4.69	30.19	2.87	18.3	0.96	12.18	10.35	0	0	1	212	124	86	33.8	3	0	1	0	0	0	0	0	0	0	0	0	0	16	1	0
69	1	60	1.77	19.1516	3.6	8.76	116	1.3108	45.1378	0	2	2	0	1	1	4	3	57	4.4	31.34	3.26	21.37	0.6	8.3	11.95	0	0	1	250	138	92	36	2	0	1	0	0	0	0	0	0	0	0	0	0	18	1	0
71	1	91	1.76	29.3776	3.66	3.58	110	1.243	70.1596	0	2	0	1	0	1	3	2	65	2.43	18.71	1.78	10.61	0.38	5.24	8.57	0	0	1	225	121	83	36.8	2	0	1	0	0	0	0	0	0	0	0	0	0	14	1	0
77	0	70	1.55	29	2.6	2.35	71	0.8023	64.8916	1	2	0	0	1	1	4	3	60	2.18	16.8	2.35	10.81	0.31	2.7	5.35	0	0	1	260	68	39	32	3	0	1	0	0	0	0	0	0	0	0	0	0	19	1	0
81	0	88	1.69	30.8	2.5	1.36	73	0.8249	74.3053	0	2	0	0	0	0	2	3	60	4.5	23.05	2.49	18.42	0.57	6.84	8.49	0	0	1	169	108	69	32	2	0	1	0	0	0	0	0	0	0	0	0	0	19	1	0
79	0	54	1.52	27.7	3	1.28	78	0.8814	44.1201	1	2	0	0	0	0	3	1	77	4.79	23.1	2.81	16.01	0.22	5.7	8.96	0	0	1	218	136	103	36	2	0	0	0	0	0	0	1	0	0	0	0	0	15	1	0
76	0	64	1.58	25.6	3.4	6.52	225	2.5425	22.3752	1	2	0	0	0	0	3	3	67	4.092	25.153	2.318	12.673	0.45	15.007	6.935	0	0	1	224	130	88	32	4	0	1	0	0	0	0	0	0	0	0	0	0	16	1	0
76	0	80	1.55	33.3	3.17	7.61	86	0.9718	73.1746	1	2	0	0	1	1	3	4	75	3.179	23.283	4.033	16.169	0.531	6.956	8.311	0	0	1	173	107	83	36	1	0	1	0	0	0	0	0	0	0	0	0	0	15	1	0
60	1	86	1.72	29	2.3	3.55	104	1.1752	81.31	0	1	0	0	0	0	1	3	60	2.67	20.27	1.76	13.51	0.41	4.73	7.67	0	0	1	212	116	89	34	2	0	0	0	0	0	0	1	0	0	0	0	0	14	1	0
78	0	72	1.59	28.4799	2.75	1.96	65	0.7345	71.7495	2	1	0	0	0	0	3	2	50	4.11	23.62	2.65	17.35	0.58	6.92	7.67	0	0	1	160	82	63	36	2	1	0	0	0	0	0	0	0	0	0	0	0	23	1	0
82	1	68.3	1.68	24.1993	3.2	2.87	89	1.0057	54.7076	0	1	0	0	1	1	3	2	44	4.15	25.3	3.7	15.08	0.34	6.37	10.67	0	0	1	212	138	100	36	2	0	1	0	0	0	0	0	0	0	0	0	0	17	1	0
60	1	85	1.72	28.7317	2.35	0.9	104	1.1752	80.3646	0	1	0	0	0	0	3	3	53	1.62	14.91	1.45	8.37	0.41	3.44	6.82	0	0	1	192	116	83	36	2	0	0	0	0	0	0	1	0	0	0	0	0	15	1	0
58	0	55	1.54	23.1911	3.55	1.17	53	0.5989	88.9014	0	1	0	0	0	0	2	3	70	2.55	16.3	1.98	11.7	0.26	2.44	6.84	0	0	1	200	118	79	36	3	0	1	0	0	0	0	0	0	0	0	0	0	16	1	0
76	0	62	1.55	25.8065	2.3	2.98	48	0.5424	86.3651	1	1	0	0	0	0	3	1	65	3.43	18.28	2.43	13.07	0.22	3.88	7.75	0	0	1	171	105	76	36	1	0	0	0	0	0	0	0	0	0	0	0	1	14	1	0
68	1	89	1.78	28.0899	2.9	1.43	80	0.904	98.4513	0	1	0	0	0	0	3	1	60	1.32	11.64	1.12	6.52	0.29	2.71	6.14	0	0	1	240	121	104	36	1	0	1	0	0	0	0	0	0	0	0	0	0	8	1	0
75	0	60	1.54	25.2994	3.92	11.39	222	2.5086	18.3535	2	2	0	0	1	1	3	3	65	10.18	49.98	6.41	35.28	0.6	27.45	12.96	0	0	1	280	160	109	31.3	3	0	0	0	0	0	1	0	0	0	0	0	0	7	1	1
79	0	70	1.65	25.7117	2.02	2.74	98	1.1074	45.5208	0	2	0	0	0	0	2	3	60	2.03	13.76	1.39	8.46	0.24	3.8	4.82	1	0	0	224	98	51	36.8	5	1	1	0	0	0	0	0	0	0	0	0	0	14	2	0
69	0	60	1.52	25.9695	2.37	2.04	56	0.6328	79.4748	0	2	0	1	1	2	2	2	57	1.62	12.03	1.62	7.63	0.19	1.07	5.36	1	0	0	197	109	70	36.8	4	0	1	0	0	1	0	0	0	0	0	0	0	19	2	0
58	0	92	1.62	35.0556	2.41	1.35	57	0.6441	138.272	0	2	0	0	0	0	4	3	67	0.6	7.29	0.43	5.36	0.21	0.67	2.48	1	0	0	190	88	53	36	3	0	1	0	0	0	0	0	0	0	0	0	1	16	2	0
70	0	67	1.6	26.1719	3.14	1.49	81	0.9153	60.4917	1	2	0	0	0	0	3	3	63	1.11	10.38	1.16	6.46	0.25	2.27	3.76	1	0	0	142	56	27	36	2	1	0	0	1	0	0	0	0	0	0	0	0	25	2	0
71	1	96	1.75	31.3469	2.25	3.6	420	4.746	19.3847	0	2	0	0	0	0	4	3	35	3.81	23.99	1.34	16.77	0.64		7.98	1	0	0	149	74	37	36	3	0	1	0	0	0	0	0	0	1	0	0	0	17	2	0
72	1	87	1.77	27.7698	2.47	5.37	159	1.7967	45.732	0	2	0	0	0	0	2	3	60	2.81	20.02	1	10.96	0.34	9.01	6.66	1	0	0	210	117	65	36.8	3	0	1	0	0	0	0	0	0	1	0	0	0	17	2	0
69	1	73	1.7	25.2595	2.51	1.21	105	1.1865	60.671	0	2	0	0	0	0	2	3	60	0.95	9.5	0.8	5.39	0.2	2.71	4.18	1	0	0	189	78	43	36.8	3	0	1	0	0	0	0	0	1	0	0	0	0	13	2	0
71	1	88	1.78	27.7743	2.74	1.54	100	1.13	74.6313	1	2	0	0	0	0	3	3	65	0.89	9.74	0.86	5.43	0.33	3.44	3.76	1	0	0	170	76	50	36.8	3	0	1	0	0	0	0	0	0	0	0	0	1	11	2	0
73	1	98	1.85	28.634	2.83	1.36	87	0.9831	92.7621	0	2	0	1	0	1	2	4	52	1.11	10.59	0.98	6.02	0.3	2.17	4.64	1	0	0	145	70	38	36	3	0	1	0	0	0	0	0	0	1	0	0	0	19	2	0
60	1	88	1.71	30.0947	2.93	2.64	108	1.2204	80.1195	2	2	0	0	0	0	0	3	25	0.996	12.8	0.93	7.33	0.59	4.18	4.62	1	0	0	265	108	51	36	3	1	0	0	0	0	0	0	1	0	0	0	0	9	2	0
59	1	100	1.83	29.8606	2.96	4.01	105	1.1865	94.8167	2	2	0	1	1	2	3	3	20	1.51	19.43	1.82	11.05	1.03	5.68	6.29	1	0	0	144	73	42	36.8	2	1	0	0	0	0	0	1	0	0	0	0	0	29	2	0
63	1	127	1.74	41.9474	3.01	0.6	110	1.243	109.267	1	2	0	0	0	0	2	2	65	0.56	9.33	0.47	5.09	0.42	3.45	3.22	1	0	0	240	107	60	36.8	2	0	1	0	0	0	0	1	0	0	0	0	0	10	2	0
76	1	90	1.65	33.0579	3.14	1.78	61	0.6893	116.06	0	2	0	1	1	2	3	4	58	1.67	16.55	1.77	9.96	0.36	1.55	6.05	1	0	0	220	99	61	36.1	4	0	1	0	0	0	0	0	0	0	0	0	1	10	2	0
74	1	90	1.73	30.0712	3.15	2.7	62	0.7006	117.756	2	2	0	0	1	1	2	3	50	1.16	12.19	1.46	6.65	0.56	2.21	4.83	1	0	0	146	57	35	36.8	2	0	1	0	0	0	0	1	0	0	0	0	0	14	2	0
72	1	76	1.68	26.9274	3.2	6.91	142	1.6046	44.7325	0	2	0	0	0	0	4	3	15	2.95	24.77	1.67	14.09	0.42	7.5	8.13	1	0	0	154	78	40	36.8	3	1	0	0	0	0	0	0	0	1	0	0	0	14	2	0
72	1	86	1.75	28.0816	3.58	2.65	104	1.1752	69.1135	0	2	0	0	1	1	2	2	57	0.96	9.86	0.98	5.35	0.21	2.74	4.25	1	0	0	215	113	68	36.8	3	0	1	0	0	0	0	0	0	1	0	0	0	21	2	0
68	1	95	1.72	32.112	3.98	2.05	437	4.9381	19.2382	0	2	0	0	0	0	4	3	50	2.46	18.46	1.03	12.4	0.49		6.47	1	0	0	160	65	39	36	3	0	0	0	0	0	0	0	0	1	0	1	0	25	2	0
54	1	104	1.78	32.8241	3.76	0.67	77	0.8701	142.768	0	2	0	0	0	0	3	3	55	0.24	4.62	0.32	2.68	0.14	0.63	2.19	1	0	0	150	46	26	36	3	0	0	0	0	0	0	1	0	0	1	0	0	13	2	0
59	1	90	1.72	30.4218	3.19	1.1	92	1.0396	97.3932	1	2	0	0	0	0	2	3	45	0.32	5.45	0.59	2.91	0.19	1.15	2.51	1	0	0	221	108	51	36	3	0	1	0	0	0	0	0	0	0	0	1	0	23	2	0
61	1	103	1.89	28.8346	2.79	1.38	105	1.1865	95.2498	2	2	1	1	0	1	2	3	65	0.77	10.55	0.81	5.44	0.67	3.77	3.85	1	0	0	195	97	55	36	4	1	0	0	0	0	0	1	0	0	0	0	0	37	2	0
61	1	72	1.71	24.623	4.29	0.94	52	0.5876	134.445	1	2	0	0	0	0	2	3	50	0.41	6.32	0.63	4.07	0.28	0.56	2.93	1	0	0	245	70	52	34	3	0	0	0	0	0	0	1	0	0	1	0	0	15	2	0
64	1	68	1.72	22.9854	2.97	2.55	66	0.7458	96.2427	0	2	0	1	1	2	2	3	50	0.96	10.33	1.66	6.55	0.27	0.93	4.87	1	0	0	220	124	79	36	3	0	1	0	0	0	0	0	0	1	0	0	0	14	2	0
65	1	77	1.67	27.6095	4.08	0.57	112	1.2656	63.3757	1	2	0	0	0	0	0	3	60	0.58	7.75	0.85	3.89	0.21	2.34	3.33	1	0	0	201	116	63	36	5	0	0	0	0	0	0	1	0	0	1	0	0	12	2	0
66	1	95	1.86	27.4598	4.2	2.28	119	1.3447	72.6102	0	2	1	0	0	0	4	3	31	1.04	13.47	0.88	8.32	0.44	3.54	4.43	1	0	0	135	51	28	36	3	0	0	0	0	0	0	1	0	0	0	1	0	16	2	0
68	1	76	1.72	25.6896	2.96	2.57	138	1.5594	48.7367	0	2	0	0	0	0	2	3	40	1.04	11.97	1.06	6.2	0.21	3.92	4.55	1	0	0	180	102	58	36	4	0	1	0	0	0	0	1	0	0	0	0	0	15	2	0
68	1	70	1.76	22.5981	3.45	0.84	59	0.6667	104.995	0	2	0	0	0	0	3	3	55	0.5	5.99	0.67	3.5	0.15	0.58	3.15	1	0	0	160	72	39	36	3	0	1	0	0	0	0	1	0	0	0	0	0	12	2	0
71	1	91	1.71	31.1207	2.76	0.76	64	0.7232	120.587	1	2	0	0	0	0	2	2	55	0.47	5.91	0.59	3.22	0.21	0.8	2.85	1	0	0	140	52	27	36	2	0	1	0	0	0	0	1	0	0	0	0	0	10	2	0
72	1	88	1.73	29.4029	2.67	4.59	79	0.8927	93.1008	1	2	0	1	0	1	3	3	60	0.86	8.79	1.09	4.74	0.31	1.7	3.85	1	0	0	270	188	120	36	4	0	0	0	0	0	0	1	0	0	0	1	0	27	2	0
73	1	65	1.67	23.3067	3.13	1.1	101	1.1413	52.9976	0	2	0	0	0	0	2	3	48	1.04	9.11	0.94	4.84	0.15	2.07	4.34	1	0	0	190	79	46	36	4	0	0	0	0	0	0	1	0	0	1	0	0	11	2	0
76	1	95	1.75	31.0204	3.32	1.42	120	1.356	62.2747	0	2	0	0	0	0	3	3	63	1.11	10.84	0.99	5.46	0.25	3.87	4.2	1	0	0	165	63	36	36	3	0	1	0	0	0	0	0	0	0	1	0	0	19	2	0
76	1	89	1.73	29.737	3.62	1.05	90	1.017	77.7887	0	2	0	0	0	0	3	2	39	0.82	7.89	0.7	4.29	0.17	1.46	3.71	1	0	0	240	44	27	36	2	0	1	0	0	0	0	1	0	0	0	0	0	11	2	0
77	1	61	1.67	21.8724	3.51	3.14	103	1.1639	45.8588	1	2	0	0	0	0	3	3	20	2.42	17.21	1.81	9.89	0.29	4.3	6.55	1	0	0	180	98	60	36	4	0	1	0	0	0	0	1	0	0	0	0	0	12	2	0
79	1	73	1.66	26.4915	3.04	1.94	71	0.8023	77.0874	0	2	0	1	0	1	2	2	56	1.58	11.16	0.95	6.69	0.3	1.39	5.34	1	0	0	185	87	56	36	3	0	0	0	0	0	0	1	0	0	1	0	0	11	2	0
82	1	78	1.72	26.3656	3.58	1.25	100	1.13	55.6047	0	2	1	0	0	0	3	2	50	1.17	8.9	0.82	4.45	0.17	2.22	4.26	1	0	0	145	54	34	36	2	0	1	0	0	0	0	1	0	0	0	0	0	17	2	0
82	1	78	1.72	26.3656	3.05	2.05	92	1.0396	60.4399	1	2	0	0	0	0	3	3	50	1.55	11.99	1.22	6.76	0.38	3.27	4.7	1	0	0	130	0	0	36	2	0	1	0	0	0	0	1	0	0	0	0	0	13	2	0
75	0	128	1.58	51.3	3.07	2.06	82	0.9266	124.709	0	2	0	0	0	0	3	3	40	1.379	11.001	0.999	6.768	0.434	2.603	3.457	1	0	0	164	82	59	36	2	0	0	0	0	0	1	0	0	0	0	1	0	23	2	0
67	0	75	1.64	27.9	2.83	1.08	72	0.8136	93.4632	0	2	0	0	0	0	2	3	74	0.675	6.896	0.872	4.34	0.162	0.942	2.886	1	0	0	229	91	57	36	3	0	1	0	0	0	0	1	0	0	0	0	0	15	2	0
75	1	94	1.62	35	3	1.61	84	0.9492	89.4028	0	1	0	1	0	1	1	3	69	1.26	10.84	1.05	5.98	0.3	2.21	4.91	1	0	0	135	66	38	36	3	0	1	0	0	0	0	1	0	0	0	0	0	18	2	0
57	1	85	1.73	28	2.9	1.71	84	0.9492	103.23	0	1	0	0	0	0	2	3	60	0.51	8.1	0.61	5.51	0.19	1.27	3.18	1	0	0	285	101	70	34.7	3	0	0	0	0	1	0	1	0	0	0	0	0	15	2	0
76	1	84	1.71	29	3.8	1.34	69	0.7797	95.7633	1	1	0	0	0	0	1	3	50	0.94	9.58	0.96	5.32	0.32	1.81	4.05	1	0	0	240	82	56	36	3	0	1	0	0	0	0	0	0	0	0	1	0	22	2	0
74	1	131	1.73	44	4	1.11	150	1.695	70.8456	0	1	0	0	0	0	2	3	53	1.8	18.82	0.94	10.34	0.53	10.3	5.44	1	0	0	185	80	47	36	2	0	1	0	0	0	0	0	0	1	0	0	0	26	2	0
77	1	80	1.78	25	2.7	1.09	102	1.1526	60.7323	0	1	0	0	0	0	1	3	60	1.19	11.35	0.94	6.3	0.25	3.12	4.56	1	0	0	149	92	57	36	3	1	0	0	0	0	0	1	0	0	0	0	0	15	2	0
74	1	84	1.8	25.9259	3.85	2.29	104	1.1752	65.5208	2	1	1	0	0	0	3	3	69	1.58	15.73	1.01	8.93	0.89	6	5.3	1	0	0	192	111	57	36	4	0	0	0	0	0	0	1	0	0	1	0	0	26	2	0
78	1	105	1.65	38.5675	3.5	2.27	96	1.0848	83.3487	0	1	1	1	0	1	2	3	50	1.97	15.58	1.16	9.39	0.58	4.04	5.88	1	0	0	188	88	55	36	3	0	1	0	0	0	0	1	0	0	0	0	0	20	2	0
68	0	75	1.64	27.8852	2.85	2.38	72	0.8136	78.3555	0	1	0	0	1	1	3	3	60	1.13	11.38	1.86	7.62	0.22	1.57	4.1	1	0	0	229	91	57	36	3	0	0	0	0	1	0	1	0	0	0	0	0	14	2	0
62	0	105	1.61	40.5077	2.75	0.99	55	0.6215	155.571	1	1	0	0	0	0	2	3	60	0.61	8.42	0.8	5.56	0.49	1.17	2.76	1	0	0	192	77	48	36	3	0	0	0	0	0	0	1	0	1	0	0	0	20	2	0
73	1	118	1.67	42.3106	3.45	1.02	121	1.3673	80.3083	2	1	0	0	0	0	2	3	60	1.53	16.58	1.03	8.55	0.82	9.2	5.14	1	0	0	271	109	55	36	3	0	1	0	0	0	0	1	0	0	0	0	0	16	2	0
80	0	75	1.62	28.578	3.85	1.46	69	0.7797	68.1352	1	1	0	0	0	0	4	3	50	2.1	15.13	1.53	9.52	0.39	2.74	4.82	1	0	0	110	59	33	36	3	0	0	0	0	0	0	1	0	0	0	1	0	29	2	0
74	1	131	1.73	43.7703	3.35	2.32	150	1.695	70.8456	0	1	0	0	0	0	3	3	53	1.8	18.82	0.94	10.34	0.53	10.3	5.44	1	0	0	174	74	35	36	2	0	1	0	0	0	0	0	0	1	0	0	0	25	2	0
80	1	93	1.76	30.0232	3.6	1.18	93	1.0509	73.7463	0	1	0	0	0	0	2	3	50	1.26	10.96	0.92	6.03	0.28	2.97	4.49	1	0	0	185	76	59	36	3	0	0	0	0	0	0	1	0	0	1	0	0	9	2	0
78	1	96	1.78	30.2992	4.25	4.01	196	2.2148	37.3247	0	1	1	0	0	0	4	3	65	4.67	32.97	1.64	21.51	0.79	15.17	7.77	1	0	0	150	33	31	36	3	0	1	0	0	0	0	1	0	0	0	0	0	14	2	0
65	1	82	1.72	27.7177	3.05	3.4	101	1.1413	74.8416	2	1	0	0	1	1	2	3	25	2.05	20.48	2.84	12.79	0.57	5.63	6.08	1	0	0	232	105	84	36	3	0	0	0	0	0	1	1	0	0	0	0	0	7	2	0
66	1	128	1.86	36.9985	3.75	1.13	316	3.5708	36.842	1	1	1	0	0	0	3	3	40	5.58	34.59	1.42	30.37	1.95		7.69	1	0	0	317	88	62	36	3	0	0	0	0	0	0	0	0	1	1	0	0	14	2	0
69	1	73	1.63	27.4756	2.4	1.9	94	1.0622	67.7708	1	1	0	1	1	2	4	2	40	2.37	19.36	2.59	11.75	0.34	3.74	6.56	1	0	0	286	122	48	36	2	0	0	0	1	1	0	0	0	0	0	0	0	21	2	0
74	0	93	1.62	35.4367	2.15	1.4	124	1.4012	51.7146	0	1	0	0	0	0	2	3	49	2.65	19.58	1.78	12.71	0.41	8.78	4.71	1	0	0	278	103	80	36	3	0	1	0	0	0	0	0	0	1	0	0	0	8	2	0
66	0	74	1.54	31.2026	1.75	2.2	110	1.243	52.009	0	2	1	0	0	0	3	0	45	2.26	16.26	1.19	10.82	0.19	3.07	6.68	0	1	0	200	102	63	36.8	0	1	0	0	0	0	0	0	0	1	0	0	0	14	2	0
47	0	56	1.62	21.3382	2.32	2.23	70	0.791	77.7286	1	2	0	0	0	0	1	0	30	0.58	10.89	0.75	6.31	0.08	1.47	5.15	0	1	0	360	173	55	36	0	1	0	0	0	0	0	0	0	1	0	0	0	38	2	0
58	0	76	1.64	28.257	2.85	2.65	125	1.4125	52.0865	2	2	0	0	0	0	1	0	30	2.52	18.83	0.88	11.9	0.29	4.52	7.09	0	1	0	250	60	60	36.3	0	0	1	1	0	0	0	0	0	0	0	0	0	17	2	0
70	0	119	1.75	38.8571	3.3	4.22	487	5.5031	17.87	1	2	1	0	1	1	3	0	60	6.81	33.75	2.86	30.98	1.89		11.33	0	1	0	155	87	68	36.4	0	1	0	0	0	0	0	0	0	1	0	0	0	5	2	0
66	1	80	1.7	27.6817	2.32	0.81	77	0.8701	94.4974	0	0	0	0	0	0	0	0	48	1.01	10.27	0.8	5.05	0.17	1.93	5.69	0	1	0	180	93	71	36.8	0	0	1	0	0	0	0	0	1	0	0	0	0	13	2	0
76	1	84	1.62	32.0073	2.42	1.5	26	0.2938	254.141	2	2	0	0	0	0	3	0	51	2.05	14.14	1.06	7.73	0.67	3.89	7.18	0	1	0	225	138	98	36.8	0	0	1	0	0	0	0	0	0	0	0	1	0	27	2	0
68	0	85	1.75	27.8	2.74	2.62	73	0.8249	87.5864	0	2	0	0	1	1	2	0	25	1.85	14.73	1.34	10.35	0.47	3.06	6.28	0	1	0	158	0	0	36		1	0	0	0	0	0	0	0	0	0	1	0	68	2	0
78	0	96	1.68	34	2.87	2.06	102	1.1526	71.7219	1	2	0	0	0	0	3	0	57	2.635	15.247	1.616	9.251	0.382	4.958	6.205	0	1	0	180	95	65	36	0	0	0	0	0	0	0	0	0	1	1	0	0	19	2	0
84	0	64	1.64	23.8	3.05	3.27	192	2.1696	22.9433	1	2	0	0	1	1	2	2	50	6.01	32.356	5.954	21.752	0.169	13.33	10.953	0	1	0	416	76	40	36	0	0	1	0	0	0	1	0	0	0	0	0	0	23	2	0
72	0	97	1.54	40.9007	2.85	3.82	171	1.9323	40.2988	2	1	0	0	0	0	3	0	48	4.32	24.95	1.68	16.86	0.44	9.51	8.21	0	1	0	203	137	112	36	0	0	1	0	0	0	0	1	0	0	0	0	0	24	2	0
78	1	75	1.69	26.2596	2.9	1.57	83	0.9379	68.8595	0	1	0	1	1	2	2	3	50	2.24	19.14	3.62	10.26	0.23	3.83	9.5	0	1	0	78	0	0	36	0	0	1	0	0	0	0	1	0	0	0	0	0	29	2	0
75	0	83	1.55	34.5473	2.08	2.94	96	1.0848	58.7122	1	2	0	0	0	0	3	1	55	2.96	20.24	2.17	13.32	0.34	5.78	7.18	0	0	1	250	154	102	36	1	1	0	0	0	0	0	0	1	0	0	0	0	9	2	0
76	0	62	1.57	25.1532	2.59	9.39	57	0.6441	72.7285	0	2	0	1	1	2	4	3	80	5.99	31.24	4.92	12.94	0.39	8.69	11.68	0	0	1	185	114	68	36	2	0	1	0	0	0	0	0	0	0	0	1	0	19	2	0
68	0	75	1.59	29.6665	3.55	7.27	132	1.4916	42.7393	2	2	0	0	1	1	1	3	65	4.59	31.59	3.75	22.37	0.76	11.64	8.29	0	0	1	207	118	82	36.8	1	0	0	0	0	0	0	1	1	0	0	0	0	14	2	0
82	1	65	1.65	23.8751	2.64	7.89	116	1.3108	39.9459	0	2	2	0	0	0	3	4	45	7.39	34.42	2.94	24.78	0.59	10.49	13.38	0	0	1	275	116	90	36.1	2	0	1	0	0	0	0	0	0	1	0	0	0	35	2	0
74	1	84	1.8	25.9259	2.79	2.31	86	0.9718	79.2344	0	2	0	0	0	0	3	2	54	1.82	14.95	1.6	8.74	0.37	3.97	7.45	0	0	1	125	70	53	36.8	1	0	0	0	0	0	0	1	1	0	0	0	0	17	2	0
71	1	93	1.72	31.4359	3.04	8.58	180	2.034	43.8176	2	2	0	0	1	1	1	3	40	4.37	35.52	3.3	20.75	0.93	17.1	10.32	0	0	1	205	112	79	36.8	2	0	0	0	0	0	0	0	0	1	0	1	0	23	2	0
76	0	102	1.68	36.1	2.22	8.84	714	8.0682	9.5519	2	2	1	0	0	0	3	1	25	15.02	48.37	2.5	42.42	2.2		14.36	0	0	1	182	109	83	36	1	0	1	0	0	0	0	0	0	1	0	0	0	15	2	0
70	0	90	1.57	36.5	2.87	4.72	94	1.0622	82.3762	0	2	0	1	0	1	3	0	60	1.642	12.265	1.57	6.252	0.228	2.132	6.668	0	0	1	177	92	59	36	0	0	1	0	0	0	0	0	0	0	0	1	0	18	2	0
78	0	70	1.5	31.1	2.43	1.72	63	0.7119	84.6717	0	2	0	0	0	0	2	3	72	3.207	19.631	2.971	13.777	0.329	4.21	8.655	0	0	1	328	189	147	36	3	0	1	0	0	0	0	1	0	0	0	0	0	22	2	0
66	1	89	1.74	29	3.9	1.81	79	0.8927	102.467	2	1	0	0	0	0	1	3	60	2.39	18.48	1.78	11.59	0.88	5.37	6.95	0	0	1	353	166	136	36	2	0	1	0	0	0	0	0	0	0	1	0	0	24	2	0
66	1	89.2	1.74	29.4623	3.8	1.35	79	0.8927	102.697	1	1	1	0	1	1	2	3	50	2.64	21.99	3.02	14.19	0.93	5.31	8.38	0	0	1	318	165	136	36	2	1	1	0	0	0	0	0	0	0	0	0	0	25	2	0
63	0	70	1.65	25.7117	3.24	2.09	95	1.0735	59.2752	0	2	0	0	1	1	3	0	79	2.05	15.45	1.3	9.96	0.13	3.6	7.07	0	1	0	260	113	94	36	0	1	0	0	1	0	0	0	0	0	0	0	0	7	2	0
64	0	70	1.58	28.0404	3.07	5.37	156	1.7628	35.6283	0	2	2	0	0	0	1	2	40	3.71	28.56	2.47	18.74	0.43	7.16	9.78	0	0	1	225	129	91	36	2	0	0	0	1	0	0	1	0	0	0	0	0	2	2	1
74	0	80	1.7	27.7	3.4	3.11	84	0.9492	77.258	1	2	0	0	0	0	2	0	80	2.185	13.646	1.454	8.513	0.278	3.24	6.275	0	0	1	115	73	53	36	0	0	0	0	1	0	0	1	0	0	0	0	0	10	2	1
69	1	90	1.75	29.3878	3.35	1.47	90	1.017	87.2665	0	2	0	1	0	1	3	3	85	0.88	9.39	0.86	5.18	0.29	2.03	4.23	1	0	0	135	68	38	36.8	3	0	1	0	0	0	0	1	0	0	0	0	1	26	3	0
65	1	85	1.76	27.4406	2.53	2.63	86	0.9718	91.111	0	2	0	0	0	0	2	3	35	1.49	11.76	0.69	7.38	0.24	2.01	5.09	1	0	0	215	125	67	36	3	1	0	0	0	0	1	0	0	0	1	0	0	10	3	0
76	1	92	1.7	31.8339	2.93	1.09	71	0.8023	101.929	0	2	0	0	0	0	2	3	66	0.91	8.96	0.8	5.11	0.25	1.47	4.02	1	0	0	190	93	44	36	3	1	1	0	0	0	0	0	0	0	0	0	1	55	3	0
54	1	83	1.76	26.7949	4.09	1.29	934	10.5542	9.39331	0	2	0	0	0	0	0	3	49	1.15	12.62	0.59	8.55	0.29		4.79	1	0	0	172	91	47	36.8	4	0	1	0	0	0	0	0	0	1	0	0	1	14	3	0
61	1	117	1.82	35.3218	2.62	1.83	96	1.0848	118.34	1	2	1	0	0	0	4	3	40	0.54	7.86	0.62	4.7	0.35	2.31	2.88	1	0	0	240	106	18	36	2	1	0	0	1	0	0	0	0	0	0	0	1	107	3	0
75	1	70	1.7	24.2215	4.43	2.02	47	0.5311	118.988	1	2	0	1	0	1	3	4	55	1.15	9.47	1.3	5.23	0.31	0.98	4.6	1	0	0	200	115	63	36	3	0	0	0	1	0	0	1	0	0	1	0	0	11	3	0
78	1	60	1.78	18.937	4.45	9.25	158	1.7854	28.9384	1	0	0	1	0	1	3	3	30	4.12	25.65	2.72	13.45	0.48	11.23	8.67	1	0	0	225	128	69	32.5	4	0	1	0	0	0	0	1	0	0	1	0	0	17	3	0
87	1	75	1.78	23.6713	3.13	10.24	92	1.0396	53.1054	0	2	0	0	1	1	4	3	45	3.74	20.25	4.18	12.79	0.21	4.8	6.08	1	0	0	255	157	115	36	3	1	0	0	0	0	0	0	0	1	0	1	0	22	3	0
73	1	88	1.8	27.2	3.7	0.97	112	1.2656	64.7036	1	1	0	0	0	0	0	3	60	1.09	11.16	1.13	5.71	0.31	4.18	4.03	1	0	0	83	0	0	36	3	1	0	0	0	0	0	1	0	0	0	0	1	61	3	0
81	1	82	1.68	29	4.6	9.17	137	1.5481	43.4045	1	1	0	0	1	1	2	3	32	6.32	37.52	5.86	25	0.65	18.64	10.17	1	0	0	295	101	50	34	3	1	0	1	0	0	0	1	0	0	0	0	0	24	3	0
60	1	124	1.75	41	3.5	0.88	101	1.1413	120.72	2	1	0	0	0	0	1	3	70	0.62	10.34	0.56	5.77	0.68	3.85	3.48	1	0	0	264	137	78	34	2	1	1	0	0	0	0	0	0	0	0	1	0	21	3	0
83	1	82	1.8	25	3.3	3.03	117	1.3221	49.1012	0	1	0	0	0	0	0	3	45	2.18	16.34	1.33	8.67	0.34	6.26	5.95	1	0	0	175	94	53	36	3	0	1	0	0	1	0	0	0	0	0	0	1	26	3	0
76	1	71	1.67	25.4581	4.75	7.48	124	1.4012	45.0408	1	1	0	1	1	2	2	3	47	3.33	24.23	3.76	13.08	0.49	10.03	8.39	1	0	0	183	91	46	36	3	0	1	0	0	0	0	1	0	0	1	0	0	18	3	0
80	1	63	1.68	22.3214	3.55	1.25	105	1.1865	44.2478	2	1	0	0	1	1	1	3	45	3.67	23.57	3.08	13.07	0.52	8.84	8.48	1	0	0	235	128	58	36	3	0	1	0	0	0	0	1	0	0	1	0	0	12	3	0
74	0	57	1.58	22.8329	3.22	1.25	66	0.7458	59.5501	0	0	0	0	0	0	0	0	60	2.17	14.22	1.5	9.32	0.14	2.5	6.8	0	1	0	135	71	47	36.8	0	1	1	0	0	0	1	0	0	0	0	0	0	36	3	0
79	0	80	1.67	28.7	2.95	3.75	351	3.9663	14.5252	2	2	0	0	0	0	3	0	65	13.43	52.01	3.96	38.33	0.41	37.01	13.95	0	1	0	179	99	68	36		0	1	0	0	0	0	0	0	1	0	1	0	25	3	0
74	0	108	1.68	38.3	4.16	7.46	521	5.8873	14.2935	2	2	0	0	0	0	4	3	35	14.67	48.65	2.54	47.55	3.35		15.39	0	1	0	123	0	0	36		0	0	0	0	0	0	0	0	1	1	0	1	99	3	0
65	0	88	1.62	33.5315	3.05	1.31	79	0.8927	87.282	1	1	0	0	0	0	3	2	45	2	15.94	1.05	11.02	0.22	2.96	5.27	0	1	0	236	128	91	36	1	1	1	0	0	0	0	0	0	0	0	0	1	17	3	0
75	1	78	1.77	24.8971	3.45	0.85	94	1.0622	66.2932	1	1	0	0	0	0	3	0	56	1.82	14.04	1.18	7.34	0.25	4.12	6.53	0	1	0	146	89	69	36	0	0	1	0	0	0	0	1	0	1	0	0	0	8	3	0
68	0	62.5	1.6	24.4141	2.83	1.92	64	0.7232	73.4582	0	2	0	0	0	0	3	3	50	2.6	19.2	2.69	13.25	0.39	4.32	7.95	0	0	1	260	156	66	36.8	3	1	0	0	0	0	0	0	0	1	0	0	1	15	3	0
73	0	85	1.67	30.5	3.6	1.32	66	0.7458	90.1483	0	0	0	0	0	0	3	2	50	2.39	16.41	1.81	12.17	0.42	4.06	6.82	0	0	1	270	152	113	34	3	0	0	0	0	0	0	1	0	0	1	0	1	23	3	0
83	1	80.7	1.75	26.351	3.25	1.44	112	1.2656	50.48	0	1	0	0	0	0	2	3	50	3.73	23.92	2.48	14.05	0.42	7.88	10.02	0	0	1	662	532	317	36	3	0	0	0	0	0	1	1	0	0	1	0	0	14	3	0
71	0	63	1.54	26.5643	2.35	1.59	67	0.7571	67.7833	0	1	0	0	0	0	2	2	59	2.88	17.6	2.2	12.66	0.24	3.51	7.49	0	0	1	189	111	80	36	2	1	1	0	0	0	0	0	0	1	0	0	0	22	3	0
71	0	90	1.63	34	3.85	2.09	76	0.8588	85.3662	1	2	0	0	1	1	3	3	65	1.19	12.18	1.79	7.57	0.4	2.67	3.84	1	0	0	165	110	71	36	4	1	0	0	0	1	0	0	0	1	0	0	0	12	3	1
71	1	83	1.72	28.0557	2.9	2.42	60	0.678	117.318	1	1	0	0	0	0	3	3	55	0.93	9.86	1.07	6.1	0.31	1.53	3.6	1	0	0	143	0	0	36	1	1	1	0	0	0	0	1	0	0	0	0	0	46	3	1
75	0	63	1.57	25.5588	2.7	6.19	97	1.0961	44.1052	0	2	0	0	0	0	3	3	77	4.53	23.77	2.76	18.21	0.32	6.7	9.14	0	0	1	350	165	97	36.8	4	1	0	0	1	0	0	0	0	1	0	0	0	17	3	1
78	1	62	1.57	25.1532	3.23	2.3	78	0.8814	60.5728	0	0	0	0	0	0	0	0	70	2.75	17.27	1.92	9.86	0.2	4.15	8.62	0	0	1	230	158	110	36	1	1	0	0	1	0	0	0	0	1	0	0	0	23	3	1
66	1	89	1.7	30.7958	4.25	6.98	152	1.7176	53.2558	2	2	0	0	1	1	3	3	50	3.09	27.73	2.78	15.66	0.85	11.18	8.44	0	0	1	335	143	110	36.8	3	1	0	0	0	1	0	0	0	1	0	0	0	4	3	1
78	1	100	1.76	32.2831	3.8	2.15	96	1.0848	79.3797	1	2	1	0	0	0	3	3	55	1.43	14.03	0.99	8.36	0.63	4.59	4.7	1	0	0	322	154	98	36.8	3	0	1	0	0	0	0	1	0	1	0	0	1	56	4	0
78	1	69	1.69	24.1588	3.25	2.93	143	1.6159	36.77	0	2	1	0	0	0	2	3	50	1.85	14.41	1.34	7.05	0.21	5.87	5.6	1	0	0	300	240	105	36	4	1	1	0	0	0	0	1	0	0	0	1	0	47	4	0
63	1	76	1.78	23.9869	2.8	1.49	106	1.1978	67.8559	0	1	0	0	1	1	3	3	50	0.71	10.02	1.32	5.6	0.2	2.24	4.15	1	0	0	302	96	71	36	3	0	1	0	1	0	0	0	0	1	1	0	0	33	4	0
59	0	82	1.64	30.4878	3.04	2.19	87	0.9831	79.7605	2	2	0	0	0	0	3	0	35	2.06	15.3	0.79	9.66	0.31	3.47	6.16	0	1	0	130	67	44	36	0	1	0	0	1	0	0	0	0	1	0	0	1	7	4	0
71	0	65	1.65	23.8751	3.71	3.04	64	0.7232	73.2134	2	2	0	0	1	1	2	3	67	1.63	14.07	1.98	8.69	0.45	2.46	4.88	1	0	0	215	164	26	32	3	1	0	0	0	0	1	0	0	1	0	0	1	14	4	1
77	1	71	1.6	27.7344	3.72	3.26	75	0.8475	73.3038	2	2	0	0	0	0	3	3	50	3.03	20.34	1.95	13.2	0.53	5.04	6.48	1	0	0	193	96	43	36	3	0	0	0	1	0	0	1	0	1	1	1	0	5	5	1
81	0	53	1.57	21.5	3.6	7.12	76	0.8588	50.5712	0	2	2	1	0	1	2	1	48	5.208	25.35	2.642	16.118	0.158	3.773	11.109	0	1	0	157	0	0	36	0	1	0	1	1	1	0	0	0	1	0	0	0	11	5	1
73	1	98	1.8	30	3.7	2.77	89	1.0057	90.6776	1	1	0	0	0	0	2	0	30	1.87	15.41	1.02	8.55	0.48	4.32	6.77	0	1	0	155	101	75	35	0	1	1	1	1	0	0	0	0	1	0	0	0	19	5	1
73	1	98	1.8	30.2469	3.55	2.94	89	1.0057	90.6776	1	1	0	0	0	0	3	1	30	1.87	15.41	1.02	8.55	0.48	4.32	6.77	0	1	0	155	101	75	36	0	1	0	0	1	1	0	1	0	1	0	0	0	19	5	1
76	0	89	1.58	35.7	3.7	2.88	129	1.4577	46.1305	2	2	0	0	0	0	3	3	40	6.52	34.37	3.23	26.6	0.98	14.09	9.66	0	0	1	210	127	85	36	3	1	0	0	1	1	0	1	0	1	0	0	0	33	5	1

## Sheet: Tabelle1
causes of		OF 1	OF 2	OF 3	OF 4 (n= 5)	OF 5 (n=5)
organ failure (OF)		(n= 292)	(n= 80)	(n= 28)
cardiac	new atrial fibrillation	168	44	14	3	1
	new pacemaker	9	1	1	0	2
	myocardial infarction	7	4	3	0	3
	low cardiac output syndrome	1	5	4	2	5
pulmonary	prolonged ventilation	12	14	16	3	4
	pneumonia	6	11	8	1	1
renal	dialysis	12	19	11	4	5
	creatinine increase	4	6	0	0	0
cerebral	postoperative delirium	46	38	11	2	3
	stroke (CT confirmed)	6	3	3	1	0
reoperation		4	3	10	3	0
wound infection	deep sternal	17	12	3	1	1
